# Supplementary material for: Geology controls the distribution of a seed-eating bird: Feeding-tree selection by the glossy black-cockatoo Calyptorhynchus lathami
Source: PLoS One. 2024 Aug 8;19(8):e0308323. doi: 10.1371/journal.pone.0308323 (PMC11309512; doi:10.1371/journal.pone.0308323)
Supplement: S1 Dataset — (XLSX) [file pone.0308323.s027.xlsx]

## Sheet: S1 Dataset
Order	Sample	Tree	Area	Lat2020	Long2020	Date	SF	KR	FV	Cockatoos	Rock_Type	Texture	pHc	pHw	Al	Nitr.N	Amm.N	P	K	S	OrgC	Fe	EC	ex.Ca	ex.Mg	ex.Na	ex.K	kern.N	kern.P	kern.K	kern.S	kern.Ca	kern.Mg	kern.Na	kern.Fe	kern.Mn	kern.B	kern.Cu	kern.Zn	whole.N	whole.P	whole.K	whole.S	whole.Ca	whole.Mg	whole.Na	whole.Fe	whole.Mn	whole.B
1	A03	A03	Kangaroo Island	-35.9	137.413	1996-05-01	0.86	0.366	NA	Non-feeding	Sedimentary	Sandy loam	5	6.1	0	5	23	7	233	9.3	4.53	910	0.213	6.97	2.32	1.26	0.35	NA	14193	11220	5085	3541	5104	121	75	217	21	124	297	NA	7569	6778	2939	8171	2962	268	155.4	131.3	21
2	A03a	A03	Kangaroo Island	-35.9	137.412	1997-05-01	0.84	0.347	34.359	Non-feeding	NA	NA	NA	NA	NA	NA	NA	NA	NA	NA	NA	NA	NA	NA	NA	NA	NA	NA	NA	NA	NA	NA	NA	NA	NA	NA	NA	NA	NA	NA	NA	NA	NA	NA	NA	NA	NA	NA	NA
3	A04	A04	Kangaroo Island	-35.685	136.983	1996-05-01	0.72	0.492	NA	Feeding	Sedimentary	Loam	5.1	5.7	7.41	10	22	13	715	34.8	4.73	1233	0.437	7.6	5.19	2.76	1.67	64400	NA	NA	NA	NA	NA	NA	NA	NA	NA	NA	NA	36546.1	NA	NA	NA	NA	NA	NA	NA	NA	NA
4	A06	A06	Kangaroo Island	-35.863	137.279	1996-03-01	0.8	0.428	NA	Feeding	Sedimentary	Sandy loam	4.7	5.6	35.42	3	13	6	538	13.2	4.55	1243	0.144	3.11	3.53	1.09	1.24	NA	10835	9330	5441	2133	3863	109	52	148	20	94	206	NA	5844	5500	3140	6960	2359	138	117	92.4	20.2
5	A08	A08	Kangaroo Island	-35.755	137.924	1997-02-01	0.67	0.555	NA	Feeding	Sedimentary	Sandy loam	6.6	7.3	0	5	7	12	176	197	3.6	875	1.718	11.7	5.13	9.25	0.41	NA	NA	NA	NA	NA	NA	NA	NA	NA	NA	NA	NA	NA	NA	NA	NA	NA	NA	NA	NA	NA	NA
6	A10	A10	Kangaroo Island	-35.715	136.841	1996-01-01	0.7	0.531	NA	Feeding	Sedimentary	Sandy loam	4.6	5.7	76.09	2	10	11	488	8.8	5.36	2318	0.133	6.26	3.58	1.44	1.19	69900	NA	NA	NA	NA	NA	NA	NA	NA	NA	NA	NA	36993.5	NA	NA	NA	NA	NA	NA	NA	NA	NA
7	A15	A15	Kangaroo Island	-35.755	137.925	1996-01-01	0.47	0.349	NA	Non-feeding	Sedimentary	Sandy loam	5.2	6.1	0	7	29	15	280	21.4	5.76	957	0.213	18.4	8.82	1.62	0.65	NA	14227	11412	4365	4040	4450	78	59	75	20	106	295	NA	4846	5121	1833	5943	1798	162.3	74	38.4	20
8	A15a	A15	Kangaroo Island	-35.755	137.925	1997-06-01	0.69	0.467	24.601	Non-feeding	NA	NA	NA	NA	NA	NA	NA	NA	NA	NA	NA	NA	NA	NA	NA	NA	NA	NA	NA	NA	NA	NA	NA	NA	NA	NA	NA	NA	NA	NA	NA	NA	NA	NA	NA	NA	NA	NA	NA
9	G015	G015	Kangaroo Island	-35.643	137.216	1996-02-01	0.92	0.511	NA	Feeding	Sedimentary	Loam	4.4	5.5	49	5	25	5	426	9.2	3.23	805	0.117	3.06	2.01	0.67	1	NA	13801	10809	5360	2557	4278	68	33	250	20	63	206	NA	8513	7266	3447	9829	2855	167	138	188.6	19.5
10	G015a	G015	Kangaroo Island	-35.643	137.216	1997-05-01	0.89	0.483	50.808	Feeding	NA	NA	NA	NA	NA	NA	NA	NA	NA	NA	NA	NA	NA	NA	NA	NA	NA	NA	NA	NA	NA	NA	NA	NA	NA	NA	NA	NA	NA	NA	NA	NA	NA	NA	NA	NA	NA	NA	NA
11	G016	G016	Kangaroo Island	-35.642	137.216	1996-02-01	0.86	0.259	NA	Feeding	Sedimentary	Sandy loam	4.5	5.5	38.21	12	52	6	452	13.1	3.74	1393	0.132	4.39	2.54	1.01	1.09	73100	NA	NA	NA	NA	NA	NA	NA	NA	NA	NA	NA	41905.7	NA	NA	NA	NA	NA	NA	NA	NA	NA
12	G016a	G016	Kangaroo Island	-35.642	137.216	1997-05-01	0.63	0.437	23.696	Feeding	NA	NA	NA	NA	NA	NA	NA	NA	NA	NA	NA	NA	NA	NA	NA	NA	NA	NA	NA	NA	NA	NA	NA	NA	NA	NA	NA	NA	NA	NA	NA	NA	NA	NA	NA	NA	NA	NA	NA
13	G017	G017	Kangaroo Island	-35.642	137.215	1996-02-01	0.86	0.49	NA	Feeding	Sedimentary	Sandy loam	4.6	5.8	23.8	2	9	2	522	7	2.93	776	0.095	3.77	2.72	0.69	1.24	NA	9355	9128	5617	1933	3476	77	34	217	17	82	246	NA	5255	6502	3342	7560	2201	215.5	103.7	144.7	15.4
14	G017a	G017	Kangaroo Island	-35.642	137.215	1997-05-01	0.77	0.504	32.804	Feeding	NA	NA	NA	NA	NA	NA	NA	NA	NA	NA	NA	NA	NA	NA	NA	NA	NA	NA	NA	NA	NA	NA	NA	NA	NA	NA	NA	NA	NA	NA	NA	NA	NA	NA	NA	NA	NA	NA	NA
15	G018	G018	Kangaroo Island	-35.642	137.215	1996-02-01	0.87	0.41	NA	Feeding	Sedimentary	Loam	4.8	5.9	1.49	3	12	5	497	12.7	3.17	1250	0.221	6.08	3.17	1.47	1.26	71800	NA	NA	NA	NA	NA	NA	NA	NA	NA	NA	NA	41705.6	NA	NA	NA	NA	NA	NA	NA	NA	NA
16	G018a	G018	Kangaroo Island	-35.642	137.215	1997-05-01	0.89	0.34	38.109	Feeding	NA	NA	NA	NA	NA	NA	NA	NA	NA	NA	NA	NA	NA	NA	NA	NA	NA	NA	NA	NA	NA	NA	NA	NA	NA	NA	NA	NA	NA	NA	NA	NA	NA	NA	NA	NA	NA	NA	NA
17	G019	G019	Kangaroo Island	-35.641	137.214	1996-02-01	0.8	0.43	NA	Feeding	Sedimentary	Loam	5.1	6	5.18	11	22	10	616	14.4	4.73	1397	0.212	6.98	4.54	1.36	1.6	68300	NA	NA	NA	NA	NA	NA	NA	NA	NA	NA	NA	37178.1	NA	NA	NA	NA	NA	NA	NA	NA	NA
18	G020	G020	Kangaroo Island	-35.643	137.217	1996-02-01	0.6	0.395	NA	Non-feeding	Sedimentary	Loam	4.7	5.6	14	1	13	4	490	9.4	3.16	1220	0.237	3.35	2.23	1.14	1.15	NA	12197	10640	4868	2187	4779	64	56	210	19	92	238	NA	5607	5671	2475	12089	2626	142.4	225.4	129	24.8
19	G021	G021	Kangaroo Island	-35.643	137.217	1996-02-01	0.75	0.36	NA	Non-feeding	Sedimentary	Clay/Clay loam	4.8	5.5	10.2	4	12	5	432	16.7	3.65	806	0.37	6.59	4.18	1.69	0.97	NA	16776	12418	5022	2748	6334	67	50	212	20	108	276	NA	8409	6857	2746	9666	3607	87.1	110	133.3	19.1
20	G021a	G021	Kangaroo Island	-35.643	137.217	1997-05-01	0.74	0.317	20.127	Non-feeding	NA	NA	NA	NA	NA	NA	NA	NA	NA	NA	NA	NA	NA	NA	NA	NA	NA	NA	NA	NA	NA	NA	NA	NA	NA	NA	NA	NA	NA	NA	NA	NA	NA	NA	NA	NA	NA	NA	NA
21	G022	G022	Kangaroo Island	-35.643	137.217	1997-06-01	0.12	0.42	4.816	Non-feeding	NA	NA	NA	NA	NA	NA	NA	NA	NA	NA	NA	NA	NA	NA	NA	NA	NA	NA	NA	NA	NA	NA	NA	NA	NA	NA	NA	NA	NA	NA	NA	NA	NA	NA	NA	NA	NA	NA	NA
22	G023	G023	Kangaroo Island	-35.643	137.217	1996-02-01	0.7	0.307	NA	Non-feeding	Sedimentary	Loam	5.1	6.2	2.68	3	18	4	476	12.6	4.47	708	0.133	7.7	3.95	1.08	1.12	69100	NA	NA	NA	NA	NA	NA	NA	NA	NA	NA	NA	35822.8	NA	NA	NA	NA	NA	NA	NA	NA	NA
23	G023a	G023	Kangaroo Island	-35.643	137.217	1997-05-01	0.77	0.384	25.315	Non-feeding	NA	NA	NA	NA	NA	NA	NA	NA	NA	NA	NA	NA	NA	NA	NA	NA	NA	NA	NA	NA	NA	NA	NA	NA	NA	NA	NA	NA	NA	NA	NA	NA	NA	NA	NA	NA	NA	NA	NA
24	G024	G024	Kangaroo Island	-35.641	137.214	1996-02-01	0.85	0.378	NA	Non-feeding	Sedimentary	Sandy loam	4.6	5.9	42.9	4	10	3	527	16.5	3.07	1620	0.116	3.05	1.56	1.06	1.29	67800	NA	NA	NA	NA	NA	NA	NA	NA	NA	NA	NA	40480.3	NA	NA	NA	NA	NA	NA	NA	NA	NA
25	G024a	G024	Kangaroo Island	-35.641	137.214	1997-05-01	0.43	0.331	19.44	Non-feeding	NA	NA	NA	NA	NA	NA	NA	NA	NA	NA	NA	NA	NA	NA	NA	NA	NA	NA	NA	NA	NA	NA	NA	NA	NA	NA	NA	NA	NA	NA	NA	NA	NA	NA	NA	NA	NA	NA	NA
26	G026	G026	Kangaroo Island	-35.754	136.593	1996-02-01	0.78	0.4	NA	Non-feeding	Sedimentary	Sandy loam	6.1	7.1	0	15	12	78	242	16.5	3.62	567	0.231	11.3	5.77	2.1	0.59	NA	14914	11715	4928	4409	4613	83	86	18	17	70	314	NA	8468	7384	3023	14499	2841	235.4	171.4	13.2	16.7
27	G027	G027	Kangaroo Island	-35.739	136.904	1996-02-01	0.6	0.446	NA	Non-feeding	Sedimentary	Sandy loam	5	6	2.23	27	28	9	204	23.8	5.29	1159	0.231	9.18	5.37	1.94	0.57	77000	NA	NA	NA	NA	NA	NA	NA	NA	NA	NA	NA	36575.5	NA	NA	NA	NA	NA	NA	NA	NA	NA
28	G027a	G027	Kangaroo Island	-35.739	136.904	1997-05-01	0.68	0.551	28.058	Non-feeding	NA	NA	NA	NA	NA	NA	NA	NA	NA	NA	NA	NA	NA	NA	NA	NA	NA	NA	NA	NA	NA	NA	NA	NA	NA	NA	NA	NA	NA	NA	NA	NA	NA	NA	NA	NA	NA	NA	NA
29	G029	G029	Kangaroo Island	-35.678	137.208	1996-02-01	0.85	0.363	NA	Non-feeding	Sedimentary	Clay/Clay loam	4.9	5.7	2.99	3	4	1	153	11.9	1.32	1146	0.149	1.25	1.01	0.74	0.35	NA	16004	11324	5049	3247	4380	139	59	56	15	66	214	NA	8489	7212	2878	13456	2592	255.8	109.9	33.7	14.6
30	G029a	G029	Kangaroo Island	-35.678	137.208	1997-06-01	0.84	0.361	23.071	Non-feeding	NA	NA	NA	NA	NA	NA	NA	NA	NA	NA	NA	NA	NA	NA	NA	NA	NA	NA	NA	NA	NA	NA	NA	NA	NA	NA	NA	NA	NA	NA	NA	NA	NA	NA	NA	NA	NA	NA	NA
31	G031	G031	Kangaroo Island	-35.753	137.326	1996-03-01	0.55	0.328	NA	Feeding	Sedimentary	Clay/Clay loam	4.1	5.3	84.9	2	15	2	233	4.2	2.76	1194	0.054	1.05	1.16	0.27	0.55	NA	14017	11236	4701	2680	5381	140	78	225	14	58	277	NA	4692	4749	1782	12376	1973	159.6	238.4	94.1	11.9
32	G032	G032	Kangaroo Island	-35.758	137.369	1996-03-01	0.71	0.489	NA	Feeding	Sedimentary	Sandy loam	4.7	5.9	12.69	5	15	14	231	6.6	5.63	1315	0.1	4.7	8.85	1.07	0.44	NA	14770	11543	5047	3311	4774	91	65	184	17	67	232	NA	7477	6943	2764	7406	2662	138.9	184.6	115	20.5
33	G033	G033	Kangaroo Island	-35.728	137.952	1996-05-01	0.67	0.397	NA	Feeding	Sedimentary	Sandy loam	4.8	5.8	3.27	10	22	3	592	9.9	4.99	760	0.184	10.3	5.79	1.44	1.53	69300	NA	NA	NA	NA	NA	NA	NA	NA	NA	NA	NA	39694.6	NA	NA	NA	NA	NA	NA	NA	NA	NA
34	G034	G034	Kangaroo Island	-35.723	137.952	1996-03-01	0.73	0.393	NA	Non-feeding	Sedimentary	Loam	6.8	7.3	0	54	17	45	649	314	3.66	834	3.673	7.51	6.2	11.7	1.04	NA	13251	10948	4587	3122	4569	177	69	136	12	85	216	NA	6180	6098	2372	11628	2295	256.1	133.1	71.7	18.5
35	G035	G035	Kangaroo Island	-35.733	137.987	1996-03-01	0.65	0.414	NA	Non-feeding	Sedimentary	Sandy loam	5.3	5.9	0	5	31	75	373	124	5.7	3161	1.028	13.3	11.2	6.35	0.87	NA	13756	10223	4740	2602	5236	107	57	107	18	60	218	NA	5805	5023	2229	11780	2542	207.1	131.8	54.8	18.6
36	G036	G036	Kangaroo Island	-35.739	138.006	1996-03-01	0.82	0.481	NA	Feeding	Sedimentary	Sandy loam	5	6.1	0	1	13	25	299	9.9	3.79	300	0.138	9.3	5	1.28	0.71	NA	16150	11473	4656	2973	6636	94	68	58	12	62	227	NA	8520	6596	2637	15362	3848	164.6	158.5	36	17.6
37	G037	G037	Kangaroo Island	-35.765	136.686	1996-03-01	0.82	0.391	NA	Feeding	Sedimentary	Loam	4.9	6.2	30.09	1	12	16	369	6.6	5.14	877	0.074	4.88	2.42	0.67	0.87	NA	14314	10606	4367	3441	5211	102	58	96	14	60	220	NA	7911	6345	2606	15798	3151	114.3	107.8	58.9	18.3
38	G040	G040	Kangaroo Island	-35.688	136.952	1996-03-01	0.84	0.537	NA	Feeding	Sedimentary	Clay/Clay loam	4.7	5.6	19.11	4	5	34	727	30.4	2.94	1324	0.333	3.78	2.61	1.94	1.81	68200	16366	12606	4829	3797	5808	63	77	382	18	75	226	44318.5	10256	8699	3193	11713	3871	173.6	172.8	277.8	24.3
39	G043	G043	Kangaroo Island	-35.916	137.012	1996-03-01	0.94	0.364	NA	Feeding	Sedimentary	Sandy loam	4.4	5.4	86.53	1	80	10	502	15.8	5.24	1262	0.274	1.94	2.12	1.22	1.11	71600	NA	NA	NA	NA	NA	NA	NA	NA	NA	NA	NA	39894.3	NA	NA	NA	NA	NA	NA	NA	NA	NA
40	G043a	G043	Kangaroo Island	-35.916	137.012	1997-05-01	0.88	0.331	30.56	Feeding	NA	NA	NA	NA	NA	NA	NA	NA	NA	NA	NA	NA	NA	NA	NA	NA	NA	NA	NA	NA	NA	NA	NA	NA	NA	NA	NA	NA	NA	NA	NA	NA	NA	NA	NA	NA	NA	NA	NA
41	G045	G045	Kangaroo Island	-35.764	137.424	1996-03-01	0.9	0.534	NA	Feeding	Sedimentary	Sandy loam	4.4	5.6	25.79	1	6	7	227	13.5	3.88	777	0.152	2.56	2.18	1.33	0.39	71500	20758	13843	5157	4916	5888	85	66	135	20	84	231	43012.9	11755	8445	3102	14851	3617	132.3	155.6	83.9	23.1
42	G045a	G045	Kangaroo Island	-35.764	137.424	1997-05-01	0.85	0.601	32.558	Feeding	NA	NA	NA	NA	NA	NA	NA	NA	NA	NA	NA	NA	NA	NA	NA	NA	NA	NA	NA	NA	NA	NA	NA	NA	NA	NA	NA	NA	NA	NA	NA	NA	NA	NA	NA	NA	NA	NA	NA
43	G052	G052	Kangaroo Island	-35.863	137.279	1996-03-01	0.71	0.273	NA	Non-feeding	Sedimentary	Loam	5.1	6.1	24.2	2	23	1	575	8.2	2.84	1219	0.098	2.64	1.89	0.78	1.46	NA	11653	9333	4933	2905	4177	118	94	136	15	65	190	NA	5299	5315	2492	6879	2197	160	171.1	74.9	25.1
44	G125	G125	Kangaroo Island	-35.64	137.214	1996-04-01	0.87	0.343	NA	Feeding	Sedimentary	Loam	4.8	5.8	15.2	2	12	3	403	11.6	2.47	854	0.142	4.25	2.36	0.75	0.91	66400	12939	10908	4890	2889	4613	89	73	157	18	95	253	37170.4	6952	7103	2868	12583	2785	254.8	242.7	106.2	23.7
45	G127	G127	Kangaroo Island	-35.637	137.216	1996-03-01	0.88	0.3	NA	Feeding	Sedimentary	Clay/Clay loam	4.5	5.5	45.02	1	10	5	348	19.4	3.86	3405	0.208	3.43	4.24	1.5	0.75	NA	16496	12151	5430	2864	5911	114	53	223	19	112	286	NA	8912	7400	3119	10158	3439	157.7	171.6	135.9	19.4
46	G129	G129	Kangaroo Island	-35.639	137.215	1996-03-01	0.79	0.375	NA	Feeding	Sedimentary	Loam	4.8	5.9	0.33	4	6	2	245	9.8	2.91	1235	0.125	6.2	2.36	0.65	0.47	71900	NA	NA	NA	NA	NA	NA	NA	NA	NA	NA	NA	40826	NA	NA	NA	NA	NA	NA	NA	NA	NA
47	G129a	G129	Kangaroo Island	-35.639	137.215	1997-05-01	0.7	0.296	20.336	Feeding	NA	NA	NA	NA	NA	NA	NA	NA	NA	NA	NA	NA	NA	NA	NA	NA	NA	NA	NA	NA	NA	NA	NA	NA	NA	NA	NA	NA	NA	NA	NA	NA	NA	NA	NA	NA	NA	NA	NA
48	G130	G130	Kangaroo Island	-35.674	137.519	1996-05-01	0.65	0.281	NA	Feeding	Igneous	Sandy loam	5.1	6	1.77	4	12	6	615	16.8	4.14	1435	0.188	10.1	6.34	1.76	1.47	NA	15156	11130	4749	4667	4569	179	68	314	17	93	304	NA	6529	5886	2376	10326	2367	373.4	133.7	176.4	15.7
49	G130a	G130	Kangaroo Island	-35.674	137.519	1997-05-01	0.79	0.463	32.416	Feeding	NA	NA	NA	NA	NA	NA	NA	NA	NA	NA	NA	NA	NA	NA	NA	NA	NA	NA	NA	NA	NA	NA	NA	NA	NA	NA	NA	NA	NA	NA	NA	NA	NA	NA	NA	NA	NA	NA	NA
50	G132	G132	Kangaroo Island	-35.639	137.215	1996-04-01	0.61	0.461	NA	Feeding	Sedimentary	NA	NA	NA	NA	NA	NA	NA	NA	NA	NA	NA	NA	NA	NA	NA	NA	64300	NA	NA	NA	NA	NA	NA	NA	NA	NA	NA	NA	30418.1	NA	NA	NA	NA	NA	NA	NA	NA	NA
51	G132a	G132	Kangaroo Island	-35.639	137.215	1997-05-01	0.75	0.418	28.45	Feeding	NA	NA	NA	NA	NA	NA	NA	NA	NA	NA	NA	NA	NA	NA	NA	NA	NA	NA	NA	NA	NA	NA	NA	NA	NA	NA	NA	NA	NA	NA	NA	NA	NA	NA	NA	NA	NA	NA	NA
52	G133	G133	Kangaroo Island	-35.639	137.215	1996-04-01	0.83	0.407	NA	Feeding	Sedimentary	NA	NA	NA	NA	NA	NA	NA	NA	NA	NA	NA	NA	NA	NA	NA	NA	NA	10812	9616	4575	2027	3683	90	51	210	20	64	174	NA	6182	6304	2797	11743	2434	168.6	129.5	156	19.9
53	G134	G134	Kangaroo Island	-35.64	137.214	1996-04-01	0.93	0.397	NA	Feeding	Sedimentary	Loam	4.9	6	20.09	1	13	3	467	11.1	3.58	663	0.138	6.02	3.5	1.1	1.03	71000	14577	10800	4770	4364	4558	91	50	159	19	76	239	43245.8	8267	7252	2906	13232	2776	174.2	178.3	106.3	15.6
54	G135	G135	Kangaroo Island	-35.64	137.214	1996-04-01	0.58	0.328	NA	Non-feeding	NA	NA	NA	NA	NA	NA	NA	NA	NA	NA	NA	NA	NA	NA	NA	NA	NA	73400	NA	NA	NA	NA	NA	NA	NA	NA	NA	NA	NA	31769.3	NA	NA	NA	NA	NA	NA	NA	NA	NA
55	G135a	G135	Kangaroo Island	-35.64	137.214	1997-06-01	0.72	0.339	26.438	Non-feeding	Sedimentary	Loam	4.8	5.9	32.68	2	23	8	505	10.4	4.39	769	0.122	6.17	3.23	1.09	1.11	NA	NA	NA	NA	NA	NA	NA	NA	NA	NA	NA	NA	NA	NA	NA	NA	NA	NA	NA	NA	NA	NA
56	G136	G136	Kangaroo Island	-35.644	137.224	1996-04-01	0.76	0.488	NA	Feeding	Sedimentary	NA	NA	NA	NA	NA	NA	NA	NA	NA	NA	NA	NA	NA	NA	NA	NA	NA	17192	12286	5278	3131	5600	59	43	214	20	56	224	NA	9227	7876	3034	8802	3197	134.7	187.9	133.8	18.7
57	G137	G137	Kangaroo Island	-35.64	137.218	1996-04-01	0.76	0.438	NA	Feeding	Sedimentary	NA	NA	NA	NA	NA	NA	NA	NA	NA	NA	NA	NA	NA	NA	NA	NA	70500	NA	NA	NA	NA	NA	NA	NA	NA	NA	NA	NA	36296.4	NA	NA	NA	NA	NA	NA	NA	NA	NA
58	G137a	G137	Kangaroo Island	-35.64	137.218	1997-05-01	0.65	0.545	24.68	Feeding	NA	NA	NA	NA	NA	NA	NA	NA	NA	NA	NA	NA	NA	NA	NA	NA	NA	NA	NA	NA	NA	NA	NA	NA	NA	NA	NA	NA	NA	NA	NA	NA	NA	NA	NA	NA	NA	NA	NA
59	G138	G138	Kangaroo Island	-35.64	137.218	1996-04-01	0.82	0.442	NA	Feeding	Sedimentary	NA	NA	NA	NA	NA	NA	NA	NA	NA	NA	NA	NA	NA	NA	NA	NA	NA	12802	10544	4292	3166	4255	74	70	193	19	61	234	NA	6920	6690	2499	10712	2574	160.9	170.4	131.5	20.9
60	G138a	G138	Kangaroo Island	-35.64	137.218	1997-05-01	0.69	0.393	30.856	Feeding	NA	NA	NA	NA	NA	NA	NA	NA	NA	NA	NA	NA	NA	NA	NA	NA	NA	NA	NA	NA	NA	NA	NA	NA	NA	NA	NA	NA	NA	NA	NA	NA	NA	NA	NA	NA	NA	NA	NA
61	G139	G139	Kangaroo Island	-35.64	137.219	1996-04-01	0.72	0.411	NA	Feeding	Sedimentary	NA	NA	NA	NA	NA	NA	NA	NA	NA	NA	NA	NA	NA	NA	NA	NA	NA	14146	11064	4895	2484	3995	117	35	164	22	59	208	NA	7355	6483	2725	8313	2288	165.8	132.2	102.7	19.8
62	G139a	G139	Kangaroo Island	-35.64	137.219	1997-05-01	0.7	0.414	32.8	Feeding	NA	NA	NA	NA	NA	NA	NA	NA	NA	NA	NA	NA	NA	NA	NA	NA	NA	NA	NA	NA	NA	NA	NA	NA	NA	NA	NA	NA	NA	NA	NA	NA	NA	NA	NA	NA	NA	NA	NA
63	G140	G140	Kangaroo Island	-35.64	137.214	1996-04-01	0.67	0.322	NA	Feeding	Sedimentary	NA	NA	NA	NA	NA	NA	NA	NA	NA	NA	NA	NA	NA	NA	NA	NA	NA	11386	9997	4785	2660	4167	80	68	275	20	87	233	NA	5179	6089	2424	13039	2235	194.1	146.7	169.1	18.7
64	G141	G141	Kangaroo Island	-35.64	137.214	1996-04-01	0.78	0.52	NA	Feeding	Sedimentary	NA	NA	NA	NA	NA	NA	NA	NA	NA	NA	NA	NA	NA	NA	NA	NA	68900	NA	NA	NA	NA	NA	NA	NA	NA	NA	NA	NA	41021	NA	NA	NA	NA	NA	NA	NA	NA	NA
65	G142	G142	Kangaroo Island	-35.64	137.214	1996-04-01	0.71	0.357	NA	Feeding	Sedimentary	NA	NA	NA	NA	NA	NA	NA	NA	NA	NA	NA	NA	NA	NA	NA	NA	68700	NA	NA	NA	NA	NA	NA	NA	NA	NA	NA	NA	36674.5	NA	NA	NA	NA	NA	NA	NA	NA	NA
66	G144	G144	Kangaroo Island	-35.64	137.214	1996-04-01	0.82	0.442	NA	Feeding	Sedimentary	NA	NA	NA	NA	NA	NA	NA	NA	NA	NA	NA	NA	NA	NA	NA	NA	NA	14995	12266	5223	2531	5006	99	34	210	23	76	250	NA	8192	7783	3014	13471	2875	176.2	226	138.9	20.3
67	G146	G146	South Australian mainland	-36.1	139.63	1996-04-01	0.64	0.493	NA	Absent	Sedimentary	Sandy loam	6.6	7.4	0	3	9	2	226	9.2	1.68	119	0.218	6.28	2.39	1.18	0.59	69100	NA	NA	NA	NA	NA	NA	NA	NA	NA	NA	NA	32443.9	NA	NA	NA	NA	NA	NA	NA	NA	NA
68	G147	G147	South Australian mainland	-35.88	139.43	1996-04-01	0.86	0.495	NA	Absent	Sedimentary	Sandy loam	7.5	8.1	0	8	6	47	490	76.9	2.93	318	0.905	16.3	4.66	3.65	1.16	NA	17312	10543	4677	3191	4213	65	33	51	14	62	178	NA	10091	6916	2906	16003	2588	175.6	95.3	34.5	13.5
69	G148	G148	South Australian mainland	-37.38	140.02	1996-04-01	0.42	0.159	NA	Absent	Sand/Alluvium	Sandy loam	7.2	7.4	0	41	26	41	907	153	5.78	424	2.489	38.6	12.5	14.6	2.7	NA	14229	10888	4549	3901	4863	151	67	53	22	121	294	NA	4194	4230	1619	12909	1672	274.4	112.3	21.8	15.3
70	G149	G149	South Australian mainland	-35.71	139.34	1996-04-01	0.45	0.542	NA	Absent	Sedimentary	Sandy loam	6.5	7.1	0	1	9	8	104	10.8	3.08	186	0.159	15.5	3.71	0.55	0.17	74700	NA	NA	NA	NA	NA	NA	NA	NA	NA	NA	NA	33238.6	NA	NA	NA	NA	NA	NA	NA	NA	NA
71	G150	G150	South Australian mainland	-36.674	139.867	1996-04-01	0.27	0.311	NA	Absent	Sedimentary	Sandy loam	7.6	8.2	0	4	4	4	176	39.8	2.59	287	0.875	20.6	4.66	3.27	0.44	NA	11453	9723	4935	2986	3662	76	49	27	21	89	280	NA	3267	5250	1684	17363	1258	324.5	110.2	11.5	20.4
72	G151	G151	Kangaroo Island	-35.758	138.055	1996-05-01	0.75	0.41	NA	Non-feeding	Sedimentary	Clay/Clay loam	4.6	5.6	53.4	3	12	3	441	13.5	3.16	1811	0.201	3.22	2.47	1.03	1.14	71300	NA	NA	NA	NA	NA	NA	NA	NA	NA	NA	NA	37821.1	NA	NA	NA	NA	NA	NA	NA	NA	NA
73	G153	G153	Kangaroo Island	-35.805	137.763	1996-05-01	0.68	NA	NA	Feeding	Sand/Alluvium	NA	NA	NA	NA	NA	NA	NA	NA	NA	NA	NA	NA	NA	NA	NA	NA	NA	14928	11229	4979	4323	4314	156	76	44	17	27	255	NA	8102	7096	2833	12690	2560	358.6	90.7	30.3	17.1
74	G153a	G153	Kangaroo Island	-35.805	137.763	1997-05-01	0.89	0.583	46.109	Feeding	NA	NA	NA	NA	NA	NA	NA	NA	NA	NA	NA	NA	NA	NA	NA	NA	NA	NA	NA	NA	NA	NA	NA	NA	NA	NA	NA	NA	NA	NA	NA	NA	NA	NA	NA	NA	NA	NA	NA
75	G154	G154	Kangaroo Island	-35.677	136.971	1996-05-01	0.47	0.302	NA	Non-feeding	Sedimentary	Loam	6.2	6.6	0	14	18	10	791	224.1	4.42	554	2.664	11.7	11.6	13.2	1.66	75200	NA	NA	NA	NA	NA	NA	NA	NA	NA	NA	NA	35506.2	NA	NA	NA	NA	NA	NA	NA	NA	NA
76	G154a	G154	Kangaroo Island	-35.677	136.971	1997-06-01	0.49	0.412	17.759	Non-feeding	NA	NA	NA	NA	NA	NA	NA	NA	NA	NA	NA	NA	NA	NA	NA	NA	NA	NA	NA	NA	NA	NA	NA	NA	NA	NA	NA	NA	NA	NA	NA	NA	NA	NA	NA	NA	NA	NA	NA
77	G155	G155	Kangaroo Island	-35.773	137.779	1996-05-01	0.71	0.302	NA	Feeding	Sedimentary	Sandy loam	5.4	6.3	0	3	13	6	479	19.9	4.7	714	0.309	6.1	2.85	0.93	0.59	68200	NA	NA	NA	NA	NA	NA	NA	NA	NA	NA	NA	35303.5	NA	NA	NA	NA	NA	NA	NA	NA	NA
78	G155a	G155	Kangaroo Island	-35.773	137.779	1997-06-01	0.87	0.338	30.764	Feeding	NA	NA	NA	NA	NA	NA	NA	NA	NA	NA	NA	NA	NA	NA	NA	NA	NA	NA	NA	NA	NA	NA	NA	NA	NA	NA	NA	NA	NA	NA	NA	NA	NA	NA	NA	NA	NA	NA	NA
79	G156	G156	Kangaroo Island	-35.787	137.758	1996-05-01	0.72	0.238	NA	Non-feeding	Sedimentary	Loam	4.8	5.9	6.86	4	8	6	388	25.6	3.3	700	0.256	4.19	2.42	1.32	0.68	NA	11492	9245	4419	2592	4310	67	56	73	13	34	180	NA	5928	5640	2481	7436	2521	206.4	113.8	47.4	12.7
80	G157	G157	Kangaroo Island	-35.74	137.601	1996-05-01	0.78	0.303	NA	Non-feeding	Sand/Alluvium	Sandy loam	5.1	6.2	0	2	20	2	88	9.9	1.44	194	0.063	5.38	1.25	0.17	0.16	71000	NA	NA	NA	NA	NA	NA	NA	NA	NA	NA	NA	36335.3	NA	NA	NA	NA	NA	NA	NA	NA	NA
81	G157a	G157	Kangaroo Island	-35.74	137.601	1997-06-01	0.76	0.303	26.24	Non-feeding	NA	NA	NA	NA	NA	NA	NA	NA	NA	NA	NA	NA	NA	NA	NA	NA	NA	NA	NA	NA	NA	NA	NA	NA	NA	NA	NA	NA	NA	NA	NA	NA	NA	NA	NA	NA	NA	NA	NA
82	G158	G158	Kangaroo Island	-35.74	137.601	1996-05-01	0.81	0.301	NA	Feeding	Sand/Alluvium	Sandy loam	5.3	6.4	0	2	5	2	89	3.2	2.21	241	0.038	7.97	1.67	0.26	0.17	NA	12023	9089	4367	3294	3954	98	47	60	15	33	193	NA	5852	5014	2323	8586	2155	183.7	68	36	13.7
83	G158a	G158	Kangaroo Island	-35.74	137.601	1997-06-01	0.68	0.41	28.979	Feeding	NA	NA	NA	NA	NA	NA	NA	NA	NA	NA	NA	NA	NA	NA	NA	NA	NA	NA	NA	NA	NA	NA	NA	NA	NA	NA	NA	NA	NA	NA	NA	NA	NA	NA	NA	NA	NA	NA	NA
84	G159	G159	Kangaroo Island	-35.9	137.413	1996-05-01	0.77	0.287	NA	Non-feeding	Sedimentary	Sandy loam	4.8	5.5	0	4	20	23	557	65	5.31	1221	0.774	10.3	5.57	4.36	0.8	68700	NA	NA	NA	NA	NA	NA	NA	NA	NA	NA	NA	37443.2	NA	NA	NA	NA	NA	NA	NA	NA	NA
85	G159a	G159	Kangaroo Island	-35.9	137.412	1997-05-01	0.75	0.403	23.017	Non-feeding	NA	NA	NA	NA	NA	NA	NA	NA	NA	NA	NA	NA	NA	NA	NA	NA	NA	NA	NA	NA	NA	NA	NA	NA	NA	NA	NA	NA	NA	NA	NA	NA	NA	NA	NA	NA	NA	NA	NA
86	G160	G160	Kangaroo Island	-35.639	137.617	1996-05-01	0.53	0.263	NA	Non-feeding	Igneous	Loam	5.4	6.3	0	24	12	6	826	10.3	5.33	1771	0.158	17.8	7.3	1.2	1.91	71500	NA	NA	NA	NA	NA	NA	NA	NA	NA	NA	NA	30345.7	NA	NA	NA	NA	NA	NA	NA	NA	NA
87	G164	G164	Kangaroo Island	-35.631	137.204	1996-05-01	0.57	0.242	NA	Non-feeding	Sedimentary	Sandy loam	5.5	6.5	0	3	7	4	289	6.4	2.3	630	0.113	6.05	3	0.72	0.57	62500	NA	NA	NA	NA	NA	NA	NA	NA	NA	NA	NA	NA	NA	NA	NA	NA	NA	NA	NA	NA	NA
88	G166	G166	Kangaroo Island	-35.697	136.909	1996-05-01	0.79	0.5	NA	Non-feeding	Sedimentary	Sandy loam	4.5	5.6	12.4	1	23	11	483	7.9	5.61	1888	0.111	11.3	6.57	1.28	0.94	NA	13372	10128	4640	2710	4325	77	46	185	18	53	183	NA	8297	6739	3066	10756	2903	154.7	147.5	136.6	16.2
89	G167	G167	Kangaroo Island	-35.708	137.563	1996-05-01	0.77	NA	NA	Non-feeding	NA	NA	NA	NA	NA	NA	NA	NA	NA	NA	NA	NA	NA	NA	NA	NA	NA	70000	NA	NA	NA	NA	NA	NA	NA	NA	NA	NA	NA	33597.3	NA	NA	NA	NA	NA	NA	NA	NA	NA
90	G167a	G167	Kangaroo Island	-35.708	137.563	1997-06-01	0.66	0.211	6.163	Non-feeding	Sand/Alluvium	Sandy loam	5	6	0	1	6	3	385	21.8	2.87	973	0.204	5.01	2.82	1.53	0.84	NA	NA	NA	NA	NA	NA	NA	NA	NA	NA	NA	NA	NA	NA	NA	NA	NA	NA	NA	NA	NA	NA
91	G169	G169	South Australian mainland	-35.296	138.449	1996-07-01	0.3	0.197	NA	Absent	Sand/Alluvium	Sandy loam	5.2	6.3	1.68	2	7	2	61	6.6	0.96	130	0.079	2.35	0.87	0.3	0.09	NA	10097	8691	4551	1839	4011	81	90	164	10	54	218	NA	2110	3314	1269	15479	1153	440.3	212.9	81	11.4
92	G170	G170	South Australian mainland	-35.68	140.377	1996-07-01	0.78	NA	NA	Absent	Sedimentary	NA	NA	NA	NA	NA	NA	NA	NA	NA	NA	NA	NA	NA	NA	NA	NA	74600	NA	NA	NA	NA	NA	NA	NA	NA	NA	NA	NA	37337	NA	NA	NA	NA	NA	NA	NA	NA	NA
93	G171	G171	South Australian mainland	-34.9	138.7	1996-07-01	0.59	0.261	NA	Absent	Sedimentary	Clay/Clay loam	5.3	6.2	0	7	3	6	485	7.3	3.47	858	0.077	7.79	3.19	0.43	1.06	NA	15814	12016	4896	2424	4806	60	69	437	20	55	186	NA	5616	5507	1975	14089	2004	113.5	184.6	198.8	18.2
94	G172	G172	South Australian mainland	-35.295	138.449	1996-07-01	0.65	0.308	NA	Absent	Sand/Alluvium	Sandy loam	5.5	6.5	0	4	2	4	97	4.1	0.86	92.6	0.065	2.56	0.87	0.19	0.15	NA	10179	8524	4173	2017	3999	63	56	302	16	66	185	NA	4218	5017	2014	11083	2039	305.2	64.4	211	17.5
95	G173	G173	South Australian mainland	-35.648	138.172	1996-07-01	0.84	0.33	NA	Absent	Sedimentary	Clay/Clay loam	4.7	5.9	8.75	1	7	2	201	11.9	2.48	607	0.085	3.52	2.13	0.59	0.43	NA	8534	8402	5067	1789	2872	74	58	131	17	56	204	NA	3772	4898	2449	15333	1598	204.6	119.1	76	15.4
96	G174	G174	South Australian mainland	-35.44	138.77	1996-07-01	0.43	0.232	NA	Absent	Sand/Alluvium	Clay/Clay loam	5	5.7	3.02	1	5	5	350	12.8	3.54	857	0.209	7.94	3.09	1.11	0.6	NA	9851	8396	4280	2904	3420	84	85	186	12	66	180	NA	2931	3819	1611	12963	1337	335.6	220.6	108.5	14.4
97	G175	G175	South Australian mainland	-35.55	138.382	1996-07-01	0.3	0.377	NA	Absent	Sedimentary	Clay/Clay loam	4.8	5.9	0	23	4	7	151	6.2	5.59	398	0.116	10.1	5.74	1.02	0.29	79200	NA	NA	NA	NA	NA	NA	NA	NA	NA	NA	NA	26244.7	NA	NA	NA	NA	NA	NA	NA	NA	NA
98	G176	G176	South Australian mainland	-35.467	138.594	1996-07-01	0.69	0.352	NA	Absent	Sedimentary	Clay/Clay loam	4.6	5.6	34.09	12	3	3	296	8.2	3.01	951	0.091	4.59	2.36	0.44	0.67	73100	NA	NA	NA	NA	NA	NA	NA	NA	NA	NA	NA	35792.2	NA	NA	NA	NA	NA	NA	NA	NA	NA
99	G177	G177	South Australian mainland	-35.607	138.497	1996-07-01	0.63	0.214	NA	Absent	Sedimentary	Clay/Clay loam	4.9	5.9	6.98	5	7	3	380	12.4	4.71	605	0.113	8.53	3.44	0.61	0.69	80200	NA	NA	NA	NA	NA	NA	NA	NA	NA	NA	NA	33345.4	NA	NA	NA	NA	NA	NA	NA	NA	NA
100	G178	G178	South Australian mainland	-35.42	138.82	1996-07-01	0.29	0.232	NA	Absent	Sand/Alluvium	Sandy loam	4.8	5.6	4	7	42	12	379	25.1	3.42	391	0.486	5.71	2.82	1.76	0.8	71500	NA	NA	NA	NA	NA	NA	NA	NA	NA	NA	NA	25426.8	NA	NA	NA	NA	NA	NA	NA	NA	NA
101	G179	G179	South Australian mainland	-35.623	138.138	1996-07-01	0.88	0.266	NA	Absent	Sedimentary	Sandy loam	6	6.7	0	25	3	3	320	8.7	3.38	738	0.123	13	3.35	0.62	0.7	76100	NA	NA	NA	NA	NA	NA	NA	NA	NA	NA	NA	37390.5	NA	NA	NA	NA	NA	NA	NA	NA	NA
102	G180	G180	South Australian mainland	-35.624	138.135	1996-07-01	0.7	0.307	NA	Absent	Sedimentary	Sandy loam	5.7	6.6	0	34	5	11	497	12.5	5.26	606	0.192	11.9	5.28	1.04	0.92	NA	12752	10359	4738	2329	4446	106	50	176	15	54	193	NA	5649	5544	2336	12325	2236	271.8	104.6	103.6	14.4
103	G181	G181	South Australian mainland	-34.9	138.7	1996-07-01	0.31	0.236	NA	Absent	Sedimentary	Sandy loam	5.2	6.2	0	14	6	11	502	10.8	5.34	995	0.097	8.96	3.82	0.5	0.8	80300	NA	NA	NA	NA	NA	NA	NA	NA	NA	NA	NA	19898.4	NA	NA	NA	NA	NA	NA	NA	NA	NA
104	G182	G182	South Australian mainland	-35.504	138.488	1996-07-01	0.83	0.338	NA	Absent	Sedimentary	Sandy loam	6.1	7	0	6	2	4	218	5.2	2.61	652	0.083	7.15	2.53	0.3	0.29	81000	NA	NA	NA	NA	NA	NA	NA	NA	NA	NA	NA	38630.4	NA	NA	NA	NA	NA	NA	NA	NA	NA
105	G185	G185	South Australian mainland	-34.64	135.46	1996-03-01	0.85	NA	NA	Absent	Sedimentary	NA	NA	NA	NA	NA	NA	NA	NA	NA	NA	NA	NA	NA	NA	NA	NA	77400	NA	NA	NA	NA	NA	NA	NA	NA	NA	NA	NA	37413.1	NA	NA	NA	NA	NA	NA	NA	NA	NA
106	G186	G186	South Australian mainland	-34.64	135.46	1996-03-01	0.39	0.376	NA	Absent	Sedimentary	Sandy loam	7.7	8.2	0	22	3	22	249	36.6	5.24	752	0.392	50	5.99	1.74	0.58	74900	NA	NA	NA	NA	NA	NA	NA	NA	NA	NA	NA	24303.8	NA	NA	NA	NA	NA	NA	NA	NA	NA
107	G187	G187	South Australian mainland	-34.54	135.46	1996-03-01	0.73	0.613	NA	Absent	Sedimentary	Sandy loam	7.9	8.8	0	2	1	9	50	6.8	0.98	80.8	0.135	7.75	1.05	0.25	0.09	74900	NA	NA	NA	NA	NA	NA	NA	NA	NA	NA	NA	39211.6	NA	NA	NA	NA	NA	NA	NA	NA	NA
108	G188	G188	South Australian mainland	-34.54	135.36	1996-03-01	0.83	0.289	NA	Absent	Sedimentary	Sandy loam	7.8	8.8	0	1	2	13	67	16.2	1.64	97.4	0.189	13.1	2.15	0.91	0.15	NA	17635	12482	4922	2970	6275	70	69	30	18	21	271	NA	7565	6205	2288	25869	3039	126.9	90.4	16.1	15
109	G189	G189	South Australian mainland	-34.54	135.26	1996-03-01	0.42	0.356	NA	Absent	Sedimentary	Sandy loam	7.9	8.4	0	8	5	10	355	17.2	5.7	639	0.249	35.8	3.54	0.88	0.85	NA	11372	9968	4257	2619	4449	27	86	44	14	24	211	NA	4037	6076	1818	13755	2038	267.9	62.3	20.5	19.1
110	G191	G191	South Australian mainland	-33.593	138.339	1996-08-01	0.73	0.292	NA	Absent	Sand/Alluvium	Loam	6.6	7.4	0	5	7	4	182	4.6	0.77	142	0.061	5.43	0.94	0.17	0.34	NA	14922	12410	5288	2469	5149	68	79	203	19	95	310	NA	7605	7747	2898	12427	2859	223	204.9	122.1	20.9
111	G201	G201	Riverina	-34.14	146.23	1996-12-01	0.67	0.335	NA	Feeding	Sedimentary	Sandy loam	4.4	5.6	15.2	1	3	6	374	2.7	4.87	412	0.027	4.8	1.58	0.06	0.69	NA	NA	NA	NA	NA	NA	NA	NA	NA	NA	NA	NA	NA	NA	NA	NA	NA	NA	NA	NA	NA	NA
112	G202	G202	Riverina	-34.24	146.23	1996-12-01	0.7	0.278	NA	Feeding	Sedimentary	Sandy loam	4.5	5.5	17.19	5	9	9	389	4.3	4.37	514	0.057	7.74	3.06	0.09	0.83	NA	NA	NA	NA	NA	NA	NA	NA	NA	NA	NA	NA	NA	NA	NA	NA	NA	NA	NA	NA	NA	NA
113	G203	G203	Riverina	-34.24	146.33	1996-12-01	0.84	0.33	NA	Non-feeding	Sedimentary	Loam	4.4	5.6	38.1	1	5	6	431	2.9	4.14	502	0.028	5.14	1.45	0.06	0.9	NA	NA	NA	NA	NA	NA	NA	NA	NA	NA	NA	NA	NA	NA	NA	NA	NA	NA	NA	NA	NA	NA
114	G205	G205	Riverina	-34.04	146.23	1996-12-01	0.84	0.438	NA	Feeding	Sedimentary	Sandy loam	5.1	6.1	0	4	14	4	401	3.9	3.29	357	0.057	9.73	2.72	0.15	0.91	NA	NA	NA	NA	NA	NA	NA	NA	NA	NA	NA	NA	NA	NA	NA	NA	NA	NA	NA	NA	NA	NA
115	G207	G207	Riverina	-34.04	146.13	1996-12-01	0.82	0.328	NA	Feeding	Sedimentary	Sandy loam	4.8	5.9	16	2	5	5	347	2.7	3.21	375	0.031	5.28	1.56	0.07	0.74	NA	NA	NA	NA	NA	NA	NA	NA	NA	NA	NA	NA	NA	NA	NA	NA	NA	NA	NA	NA	NA	NA
116	G208	G208	Riverina	-34.04	146.13	1996-12-01	0.55	0.258	NA	Non-feeding	Sedimentary	Loam	4.8	5.9	19.59	2	3	3	338	2.5	3.12	467	0.029	6.05	1.19	0.05	0.69	NA	NA	NA	NA	NA	NA	NA	NA	NA	NA	NA	NA	NA	NA	NA	NA	NA	NA	NA	NA	NA	NA
117	G209	G209	Riverina	-34.24	146.13	1996-12-01	0.75	0.377	NA	Non-feeding	Sedimentary	Clay/Clay loam	5.5	6.4	0	5	6	5	460	5.8	2.49	708	0.057	7.69	1.83	0.11	1.03	NA	NA	NA	NA	NA	NA	NA	NA	NA	NA	NA	NA	NA	NA	NA	NA	NA	NA	NA	NA	NA	NA
118	G210	G210	Riverina	-34.04	146.33	1996-12-01	0.51	0.476	NA	Non-feeding	Sedimentary	Clay/Clay loam	6.3	6.9	0	5	26	6	600	23.5	4.33	593	0.151	15.8	3.13	0.21	1.46	NA	NA	NA	NA	NA	NA	NA	NA	NA	NA	NA	NA	NA	NA	NA	NA	NA	NA	NA	NA	NA	NA
119	G300	G300	Kangaroo Island	-35.739	143.603	1996-08-01	NA	NA	NA	Feeding	Sand/Alluvium	NA	NA	NA	NA	NA	NA	NA	NA	NA	NA	NA	NA	NA	NA	NA	NA	NA	11041	9295	4430	3383	3476	65	85	93	15	35	182	NA	5929	5325	2528	18088	2038	111.1	133.1	62.3	12.7
120	G335	G335	Kangaroo Island	-35.756	137.923	1997-06-01	0.53	0.233	14.855	Non-feeding	NA	NA	NA	NA	NA	NA	NA	NA	NA	NA	NA	NA	NA	NA	NA	NA	NA	NA	NA	NA	NA	NA	NA	NA	NA	NA	NA	NA	NA	NA	NA	NA	NA	NA	NA	NA	NA	NA	NA
121	G336	G336	Kangaroo Island	-35.756	137.923	1997-06-01	0.67	0.35	18.335	Non-feeding	Sedimentary	Loam	4.7	5.7	15.1	1	3	2	212	6.6	3.17	460	0.101	4.84	2.17	0.67	0.42	NA	NA	NA	NA	NA	NA	NA	NA	NA	NA	NA	NA	NA	NA	NA	NA	NA	NA	NA	NA	NA	NA
122	G337	G337	Kangaroo Island	-35.756	137.923	1997-06-01	0.76	0.519	32.737	Feeding	Sedimentary	Loam	5	6	3.77	1	7	6	391	9.9	3.05	436	0.138	9.2	4.48	1.21	0.89	NA	NA	NA	NA	NA	NA	NA	NA	NA	NA	NA	NA	NA	NA	NA	NA	NA	NA	NA	NA	NA	NA
123	G338	G338	Kangaroo Island	-35.756	137.923	1997-06-01	0.91	0.551	45.964	Feeding	NA	NA	NA	NA	NA	NA	NA	NA	NA	NA	NA	NA	NA	NA	NA	NA	NA	NA	NA	NA	NA	NA	NA	NA	NA	NA	NA	NA	NA	NA	NA	NA	NA	NA	NA	NA	NA	NA	NA
124	G341	G341	Kangaroo Island	-35.739	143.601	1996-08-01	NA	NA	NA	Feeding	Sand/Alluvium	NA	NA	NA	NA	NA	NA	NA	NA	NA	NA	NA	NA	NA	NA	NA	NA	72700	NA	NA	NA	NA	NA	NA	NA	NA	NA	NA	NA	38656.1	NA	NA	NA	NA	NA	NA	NA	NA	NA
125	G352	G352	Kangaroo Island	-35.738	143.602	1996-08-01	NA	NA	NA	Feeding	Sand/Alluvium	NA	NA	NA	NA	NA	NA	NA	NA	NA	NA	NA	NA	NA	NA	NA	NA	73200	NA	NA	NA	NA	NA	NA	NA	NA	NA	NA	NA	34925.8	NA	NA	NA	NA	NA	NA	NA	NA	NA
126	G444	G444	Kangaroo Island	-35.637	137.216	1997-05-01	0.8	0.361	33.599	Non-feeding	NA	NA	NA	NA	NA	NA	NA	NA	NA	NA	NA	NA	NA	NA	NA	NA	NA	NA	NA	NA	NA	NA	NA	NA	NA	NA	NA	NA	NA	NA	NA	NA	NA	NA	NA	NA	NA	NA	NA
127	G456	G456	Kangaroo Island	-35.718	136.844	1997-05-01	0.41	0.38	15.762	Non-feeding	NA	NA	NA	NA	NA	NA	NA	NA	NA	NA	NA	NA	NA	NA	NA	NA	NA	NA	NA	NA	NA	NA	NA	NA	NA	NA	NA	NA	NA	NA	NA	NA	NA	NA	NA	NA	NA	NA	NA
128	G457	G457	Kangaroo Island	-35.752	136.655	1997-05-01	0.85	0.457	46.834	Feeding	NA	NA	NA	NA	NA	NA	NA	NA	NA	NA	NA	NA	NA	NA	NA	NA	NA	NA	NA	NA	NA	NA	NA	NA	NA	NA	NA	NA	NA	NA	NA	NA	NA	NA	NA	NA	NA	NA	NA
129	G458	G458	Kangaroo Island	-35.752	136.655	1997-05-01	0.64	0.434	26.735	Non-feeding	NA	NA	NA	NA	NA	NA	NA	NA	NA	NA	NA	NA	NA	NA	NA	NA	NA	NA	NA	NA	NA	NA	NA	NA	NA	NA	NA	NA	NA	NA	NA	NA	NA	NA	NA	NA	NA	NA	NA
130	G460	G460	Kangaroo Island	-35.64	137.218	1997-05-01	0.52	0.275	14.676	Non-feeding	NA	NA	NA	NA	NA	NA	NA	NA	NA	NA	NA	NA	NA	NA	NA	NA	NA	NA	NA	NA	NA	NA	NA	NA	NA	NA	NA	NA	NA	NA	NA	NA	NA	NA	NA	NA	NA	NA	NA
131	G461	G461	Kangaroo Island	-35.64	137.218	1997-05-01	0.19	0.283	6.776	Non-feeding	NA	NA	NA	NA	NA	NA	NA	NA	NA	NA	NA	NA	NA	NA	NA	NA	NA	NA	NA	NA	NA	NA	NA	NA	NA	NA	NA	NA	NA	NA	NA	NA	NA	NA	NA	NA	NA	NA	NA
132	G462	G462	Kangaroo Island	-35.64	137.218	1997-05-01	0.67	0.353	22.1	Non-feeding	NA	NA	NA	NA	NA	NA	NA	NA	NA	NA	NA	NA	NA	NA	NA	NA	NA	NA	NA	NA	NA	NA	NA	NA	NA	NA	NA	NA	NA	NA	NA	NA	NA	NA	NA	NA	NA	NA	NA
133	G463	G463	Kangaroo Island	-35.685	137.324	1997-08-01	0.71	0.342	34.972	Non-feeding	NA	NA	NA	NA	NA	NA	NA	NA	NA	NA	NA	NA	NA	NA	NA	NA	NA	NA	NA	NA	NA	NA	NA	NA	NA	NA	NA	NA	NA	NA	NA	NA	NA	NA	NA	NA	NA	NA	NA
134	G473	G473	Kangaroo Island	-35.64	137.214	1997-05-01	0.82	0.469	32.593	Non-feeding	NA	NA	NA	NA	NA	NA	NA	NA	NA	NA	NA	NA	NA	NA	NA	NA	NA	NA	NA	NA	NA	NA	NA	NA	NA	NA	NA	NA	NA	NA	NA	NA	NA	NA	NA	NA	NA	NA	NA
135	G478	G478	Kangaroo Island	-35.697	137.094	1997-06-01	0.77	0.505	29.156	Feeding	NA	NA	NA	NA	NA	NA	NA	NA	NA	NA	NA	NA	NA	NA	NA	NA	NA	NA	NA	NA	NA	NA	NA	NA	NA	NA	NA	NA	NA	NA	NA	NA	NA	NA	NA	NA	NA	NA	NA
136	G479	G479	Kangaroo Island	-35.756	137.924	1997-06-01	0.9	0.398	36.795	Feeding	NA	NA	NA	NA	NA	NA	NA	NA	NA	NA	NA	NA	NA	NA	NA	NA	NA	NA	NA	NA	NA	NA	NA	NA	NA	NA	NA	NA	NA	NA	NA	NA	NA	NA	NA	NA	NA	NA	NA
137	G480	G480	Kangaroo Island	-35.756	137.926	1997-06-01	0.52	0.485	22.187	Non-feeding	Sedimentary	Loam	5.1	6.1	7.84	1	17	28	537	6.3	5.1	1120	0.12	12.1	5.18	0.96	1.13	NA	NA	NA	NA	NA	NA	NA	NA	NA	NA	NA	NA	NA	NA	NA	NA	NA	NA	NA	NA	NA	NA
138	G481	G481	Kangaroo Island	-35.756	137.926	1997-06-01	0.78	0.477	44.562	Feeding	Sedimentary	Loam	5.3	6.3	2.71	1	25	15	555	11	5.34	1137	0.133	15.71	5.72	1.01	1.23	NA	NA	NA	NA	NA	NA	NA	NA	NA	NA	NA	NA	NA	NA	NA	NA	NA	NA	NA	NA	NA	NA
139	G482	G482	Kangaroo Island	-35.697	137.094	1997-06-01	0.85	0.471	32.343	Non-feeding	NA	NA	NA	NA	NA	NA	NA	NA	NA	NA	NA	NA	NA	NA	NA	NA	NA	NA	NA	NA	NA	NA	NA	NA	NA	NA	NA	NA	NA	NA	NA	NA	NA	NA	NA	NA	NA	NA	NA
140	G483	G483	Kangaroo Island	-35.697	137.094	1997-06-01	0.3	0.396	9.798	Non-feeding	NA	NA	NA	NA	NA	NA	NA	NA	NA	NA	NA	NA	NA	NA	NA	NA	NA	NA	NA	NA	NA	NA	NA	NA	NA	NA	NA	NA	NA	NA	NA	NA	NA	NA	NA	NA	NA	NA	NA
141	G484	G484	Kangaroo Island	-35.697	137.094	1997-06-01	0.56	0.389	22.69	Feeding	NA	NA	NA	NA	NA	NA	NA	NA	NA	NA	NA	NA	NA	NA	NA	NA	NA	NA	NA	NA	NA	NA	NA	NA	NA	NA	NA	NA	NA	NA	NA	NA	NA	NA	NA	NA	NA	NA	NA
142	G485	G485	Kangaroo Island	-35.697	137.094	1997-06-01	0.66	0.324	22.308	Non-feeding	NA	NA	NA	NA	NA	NA	NA	NA	NA	NA	NA	NA	NA	NA	NA	NA	NA	NA	NA	NA	NA	NA	NA	NA	NA	NA	NA	NA	NA	NA	NA	NA	NA	NA	NA	NA	NA	NA	NA
143	G486	G486	Kangaroo Island	-35.756	137.924	1997-06-01	0.7	0.27	25.668	Non-feeding	NA	NA	NA	NA	NA	NA	NA	NA	NA	NA	NA	NA	NA	NA	NA	NA	NA	NA	NA	NA	NA	NA	NA	NA	NA	NA	NA	NA	NA	NA	NA	NA	NA	NA	NA	NA	NA	NA	NA
144	G487	G487	Kangaroo Island	-35.697	137.094	1997-06-01	0.85	0.493	50.994	Feeding	NA	NA	NA	NA	NA	NA	NA	NA	NA	NA	NA	NA	NA	NA	NA	NA	NA	NA	NA	NA	NA	NA	NA	NA	NA	NA	NA	NA	NA	NA	NA	NA	NA	NA	NA	NA	NA	NA	NA
145	G488	G488	Kangaroo Island	-35.776	137.774	1997-06-01	0.71	0.277	26.628	Non-feeding	Sedimentary	Loam	4.9	6.1	8.16	1	10	8	261	6	3.05	665	0.068	5.16	3.02	0.71	0.56	NA	NA	NA	NA	NA	NA	NA	NA	NA	NA	NA	NA	NA	NA	NA	NA	NA	NA	NA	NA	NA	NA
146	G489	G489	Kangaroo Island	-35.756	137.919	1997-06-01	0.7	0.465	24.22	Non-feeding	NA	NA	NA	NA	NA	NA	NA	NA	NA	NA	NA	NA	NA	NA	NA	NA	NA	NA	NA	NA	NA	NA	NA	NA	NA	NA	NA	NA	NA	NA	NA	NA	NA	NA	NA	NA	NA	NA	NA
147	G490	G490	Kangaroo Island	-35.756	137.919	1997-06-01	0.85	0.533	38.146	Feeding	NA	NA	NA	NA	NA	NA	NA	NA	NA	NA	NA	NA	NA	NA	NA	NA	NA	NA	NA	NA	NA	NA	NA	NA	NA	NA	NA	NA	NA	NA	NA	NA	NA	NA	NA	NA	NA	NA	NA
148	G491	G491	Kangaroo Island	-35.776	137.773	1997-06-01	0.69	0.34	29.624	Non-feeding	NA	NA	NA	NA	NA	NA	NA	NA	NA	NA	NA	NA	NA	NA	NA	NA	NA	NA	NA	NA	NA	NA	NA	NA	NA	NA	NA	NA	NA	NA	NA	NA	NA	NA	NA	NA	NA	NA	NA
149	G492	G492	Kangaroo Island	-35.776	137.772	1997-06-01	0.83	0.274	31.445	Non-feeding	Sedimentary	Clay/Clay loam	4.9	6	12.1	1	5	3	315	10.3	2.21	917	0.121	5.47	1.42	0.84	0.69	NA	NA	NA	NA	NA	NA	NA	NA	NA	NA	NA	NA	NA	NA	NA	NA	NA	NA	NA	NA	NA	NA
150	G493	G493	Kangaroo Island	-35.776	137.774	1997-06-01	0.85	0.361	29.139	Feeding	NA	NA	NA	NA	NA	NA	NA	NA	NA	NA	NA	NA	NA	NA	NA	NA	NA	NA	NA	NA	NA	NA	NA	NA	NA	NA	NA	NA	NA	NA	NA	NA	NA	NA	NA	NA	NA	NA	NA
151	G494	G494	Kangaroo Island	-35.776	137.773	1997-06-01	0.74	0.413	37.32	Feeding	NA	NA	NA	NA	NA	NA	NA	NA	NA	NA	NA	NA	NA	NA	NA	NA	NA	NA	NA	NA	NA	NA	NA	NA	NA	NA	NA	NA	NA	NA	NA	NA	NA	NA	NA	NA	NA	NA	NA
152	G495	G495	Kangaroo Island	-35.776	137.772	1997-06-01	0.89	0.337	38.412	Feeding	Sedimentary	Clay/Clay loam	4.8	6	30.2	1	5	5	473	12	2.6	711	0.095	4.59	1.71	0.88	1.11	NA	NA	NA	NA	NA	NA	NA	NA	NA	NA	NA	NA	NA	NA	NA	NA	NA	NA	NA	NA	NA	NA
153	G499	G499	Kangaroo Island	-35.683	136.976	1997-06-01	0.63	0.34	31.014	Non-feeding	NA	NA	NA	NA	NA	NA	NA	NA	NA	NA	NA	NA	NA	NA	NA	NA	NA	NA	NA	NA	NA	NA	NA	NA	NA	NA	NA	NA	NA	NA	NA	NA	NA	NA	NA	NA	NA	NA	NA
154	G500	G500	Kangaroo Island	-35.694	136.986	1997-06-01	0.84	0.408	25.303	Feeding	NA	NA	NA	NA	NA	NA	NA	NA	NA	NA	NA	NA	NA	NA	NA	NA	NA	NA	NA	NA	NA	NA	NA	NA	NA	NA	NA	NA	NA	NA	NA	NA	NA	NA	NA	NA	NA	NA	NA
155	G501	G501	Kangaroo Island	-35.696	136.98	1997-06-01	0.83	0.432	40.597	Feeding	NA	NA	NA	NA	NA	NA	NA	NA	NA	NA	NA	NA	NA	NA	NA	NA	NA	NA	NA	NA	NA	NA	NA	NA	NA	NA	NA	NA	NA	NA	NA	NA	NA	NA	NA	NA	NA	NA	NA
156	G502	G502	Kangaroo Island	-35.696	136.98	1997-06-01	0.77	0.214	15.318	Non-feeding	NA	NA	NA	NA	NA	NA	NA	NA	NA	NA	NA	NA	NA	NA	NA	NA	NA	NA	NA	NA	NA	NA	NA	NA	NA	NA	NA	NA	NA	NA	NA	NA	NA	NA	NA	NA	NA	NA	NA
157	G601	G601	Kangaroo Island	-35.705	136.818	1997-05-01	0.69	0.319	34.869	Non-feeding	NA	NA	NA	NA	NA	NA	NA	NA	NA	NA	NA	NA	NA	NA	NA	NA	NA	NA	NA	NA	NA	NA	NA	NA	NA	NA	NA	NA	NA	NA	NA	NA	NA	NA	NA	NA	NA	NA	NA
158	G602	G602	Kangaroo Island	-35.705	136.818	1997-05-01	0.86	0.514	37.465	Feeding	NA	NA	NA	NA	NA	NA	NA	NA	NA	NA	NA	NA	NA	NA	NA	NA	NA	NA	NA	NA	NA	NA	NA	NA	NA	NA	NA	NA	NA	NA	NA	NA	NA	NA	NA	NA	NA	NA	NA
159	G603	G603	Kangaroo Island	-35.704	136.816	1997-05-01	0.7	0.396	24.887	Non-feeding	NA	NA	NA	NA	NA	NA	NA	NA	NA	NA	NA	NA	NA	NA	NA	NA	NA	NA	NA	NA	NA	NA	NA	NA	NA	NA	NA	NA	NA	NA	NA	NA	NA	NA	NA	NA	NA	NA	NA
160	G604	G604	Kangaroo Island	-35.704	136.816	1997-05-01	0.67	0.463	24.899	Feeding	NA	NA	NA	NA	NA	NA	NA	NA	NA	NA	NA	NA	NA	NA	NA	NA	NA	NA	NA	NA	NA	NA	NA	NA	NA	NA	NA	NA	NA	NA	NA	NA	NA	NA	NA	NA	NA	NA	NA
161	G605	G605	Kangaroo Island	-35.703	136.816	1997-05-01	0.53	0.42	21.261	Non-feeding	NA	NA	NA	NA	NA	NA	NA	NA	NA	NA	NA	NA	NA	NA	NA	NA	NA	NA	NA	NA	NA	NA	NA	NA	NA	NA	NA	NA	NA	NA	NA	NA	NA	NA	NA	NA	NA	NA	NA
162	G606	G606	Kangaroo Island	-35.703	136.816	1997-05-01	0.67	0.612	18.958	Feeding	NA	NA	NA	NA	NA	NA	NA	NA	NA	NA	NA	NA	NA	NA	NA	NA	NA	NA	NA	NA	NA	NA	NA	NA	NA	NA	NA	NA	NA	NA	NA	NA	NA	NA	NA	NA	NA	NA	NA
163	G607	G607	Kangaroo Island	-35.703	136.817	1997-05-01	0.12	0.5	8.588	Non-feeding	NA	NA	NA	NA	NA	NA	NA	NA	NA	NA	NA	NA	NA	NA	NA	NA	NA	NA	NA	NA	NA	NA	NA	NA	NA	NA	NA	NA	NA	NA	NA	NA	NA	NA	NA	NA	NA	NA	NA
164	G608	G608	Kangaroo Island	-35.703	136.817	1997-05-01	0.47	0.573	23.464	Feeding	NA	NA	NA	NA	NA	NA	NA	NA	NA	NA	NA	NA	NA	NA	NA	NA	NA	NA	NA	NA	NA	NA	NA	NA	NA	NA	NA	NA	NA	NA	NA	NA	NA	NA	NA	NA	NA	NA	NA
165	G609	G609	Kangaroo Island	-35.703	136.817	1997-05-01	0.67	0.314	16.297	Non-feeding	NA	NA	NA	NA	NA	NA	NA	NA	NA	NA	NA	NA	NA	NA	NA	NA	NA	NA	NA	NA	NA	NA	NA	NA	NA	NA	NA	NA	NA	NA	NA	NA	NA	NA	NA	NA	NA	NA	NA
166	G611	G611	Kangaroo Island	-35.702	136.817	1997-05-01	0.72	0.398	24.473	Non-feeding	NA	NA	NA	NA	NA	NA	NA	NA	NA	NA	NA	NA	NA	NA	NA	NA	NA	NA	NA	NA	NA	NA	NA	NA	NA	NA	NA	NA	NA	NA	NA	NA	NA	NA	NA	NA	NA	NA	NA
167	G612	G612	Kangaroo Island	-35.702	136.817	1997-05-01	0.66	0.32	23.212	Feeding	NA	NA	NA	NA	NA	NA	NA	NA	NA	NA	NA	NA	NA	NA	NA	NA	NA	NA	NA	NA	NA	NA	NA	NA	NA	NA	NA	NA	NA	NA	NA	NA	NA	NA	NA	NA	NA	NA	NA
168	G613	G613	Kangaroo Island	-35.701	136.816	1997-05-01	0.73	0.669	31.255	Non-feeding	NA	NA	NA	NA	NA	NA	NA	NA	NA	NA	NA	NA	NA	NA	NA	NA	NA	NA	NA	NA	NA	NA	NA	NA	NA	NA	NA	NA	NA	NA	NA	NA	NA	NA	NA	NA	NA	NA	NA
169	G614	G614	Kangaroo Island	-35.701	136.816	1997-05-01	0.61	0.429	22.35	Feeding	NA	NA	NA	NA	NA	NA	NA	NA	NA	NA	NA	NA	NA	NA	NA	NA	NA	NA	NA	NA	NA	NA	NA	NA	NA	NA	NA	NA	NA	NA	NA	NA	NA	NA	NA	NA	NA	NA	NA
170	G617	G617	Kangaroo Island	-35.703	136.819	1997-05-01	0.63	0.395	28.808	Non-feeding	NA	NA	NA	NA	NA	NA	NA	NA	NA	NA	NA	NA	NA	NA	NA	NA	NA	NA	NA	NA	NA	NA	NA	NA	NA	NA	NA	NA	NA	NA	NA	NA	NA	NA	NA	NA	NA	NA	NA
[truncated: 14 more columns]

## Sheet: Legend
Variable	Description		Value	Description
Order	Order of samples		NA	Not available
Sample	Unique ID no.
Tree	Tree no.
Area	Values: Kangaroo Island, Riverina, South Australian mainland
Lat2020	Latitude in degrees Geocentric Datum of Australia 2020 (EPSG:7844)
Long2020	Longitude in degrees Geocentric Datum of Australia 2020 (EPSG:7844)
Date	Format: dd/mm/yyy
SF	Seed fill: No. kernels/No. seeds
KR	Kernel Ratio: Average kernel weight/average cone weight
FV	Food Value: 40.623 × SF + 11.629 × log(KR) + 9.7193
Cockatoos	Values: Feeding, Non-feeding, Absent (no cockatoos)
Rock_Type	Values: Igneous, Sand/Alluvium, Sedimentary, NA
Texture	Values: Clay/Clay loam, Loam, Sandy loam, NA
pHc	pH (CaCl2 extraction)
pHw	pH (water extraction)
Al	Soil aluminium (mg kg-1)
Nitr.N	Soil nitrogen as nitrate (mg kg-1)
Amm.N	Soil nitrogen as ammonium (mg kg-1)
P	Soil phosphorus (mg kg-1)
K	Soil potassium (mg kg-1)
S	Soil sulphur (mg kg-1)
OrgC	Soil organic carbon (%)
Fe	Soil iron (mg kg-1)
EC	Soil electical conductivity (dS m-1)
ex.Ca	Soil exchangeable calcium (meq 100 g-1)
ex.Mg	Soil exchangeable magnesium (meq 100 g-1)
ex.Na	Soil exchangeable sodium (meq 100 g-1)
ex.K	Soil exchangeable potassium (meq 100 g-1)
kern.N	Kernel nitrogen concentration (mg kg-1)
kern.P	Kernel phosphorus concentration (mg kg-1)
kern.K	Kernel potassium concentration (mg kg-1)
kern.S	Kernel sulphur concentration (mg kg-1)
kern.Ca	Kernel calcium concentration (mg kg-1)
kern.Mg	Kernel magnesium concentration (mg kg-1)
kern.Na	Kernel sodium concentration (mg kg-1)
kern.Fe	Kernel iron concentration (mg kg-1)
kern.Mn	Kernel manganese concentration (mg kg-1)
kern.B	Kernel boron concentration (mg kg-1)
kern.Cu	Kernel copper concentration (mg kg-1)
kern.Zn	Kernel zinc concentration (mg kg-1)
whole.N	Whole seed nitrogen concentration (mg kg-1)
whole.P	Whole seed phosphorus concentration (mg kg-1)
whole.K	Whole seed potassium concentration (mg kg-1)
whole.S	Whole seed sulphur concentration (mg kg-1)
whole.Ca	Whole seed calcium concentration (mg kg-1)
whole.Mg	Whole seed magnesium concentration (mg kg-1)
whole.Na	Whole seed sodium concentration (mg kg-1)
whole.Fe	Whole seed iron concentration (mg kg-1)
whole.Mn	Whole seed manganese concentration (mg kg-1)
whole.B	Whole seed boron concentration (mg kg-1)
whole.Cu	Whole seed copper concentration (mg kg-1)
whole.Zn	Whole seed zinc concentration (mg kg-1)
perc.kern.N	(kern.N × kernel weight)/((kern.N × kernel weight) + (samara N concentration × samara weight)) (%)
perc.kern.P	(kern.P × kernel weight)/((kern.P × kernel weight) + (samara P concentration × samara weight)) (%)
perc.kern.K	(kern.K × kernel weight)/((kern.K × kernel weight) + (samara K concentration × samara weight)) (%)
perc.kern.S	(kern.S × kernel weight)/((kern.S × kernel weight) + (samara S concentration × samara weight)) (%)
perc.kern.Ca	(kern.Ca × kernel weight)/((kern.Ca × kernel weight) + (samara Ca concentration × samara weight)) (%)
perc.kern.Mg	(kern.Mg × kernel weight)/((kern.Mg × kernel weight) + (samara Mg concentration × samara weight)) (%)
perc.kern.Na	(kern.Na × kernel weight)/((kern.Na × kernel weight) + (samara Na concentration × samara weight)) (%)
perc.kern.Fe	(kern.Fe × kernel weight)/((kern.Fe × kernel weight) + (samara FE concentration × samara weight)) (%)
perc.kern.Mn	(kern.Mn × kernel weight)/((kern.Mn × kernel weight) + (samara Mn concentration × samara weight)) (%)
perc.kern.B	(kern.B × kernel weight)/((kern.B × kernel weight) + (samara B concentration × samara weight)) (%)
perc.kern.Cu	(kern.Cu × kernel weight)/((kern.Cu × kernel weight) + (samara Cu concentration × samara weight)) (%)
perc.kern.Zn	(kern.Zn × kernel weight)/((kern.Zn × kernel weight) + (samara Zn concentration × samara weight)) (%)
