# Supplementary material for: Geology controls the distribution of a seed-eating bird: Feeding-tree selection by the glossy black-cockatoo Calyptorhynchus lathami
Source: PLoS One. 2024 Aug 8;19(8):e0308323. doi: 10.1371/journal.pone.0308323 (PMC11309512; doi:10.1371/journal.pone.0308323)
Supplement: S2 Dataset — (XLSX) [file pone.0308323.s028.xlsx]

## Sheet: NSW
Sample	GridCell	Easting	Northing	Species	Unit	Geology	NonCalcSed	Feed
1	1	194091	458452	Allocasuarina littoralis	Illawarra Coal Measures	Sedimentary	Yes	0
2	2	194091	573952	Allocasuarina littoralis	Narrabeen Group	Sedimentary	Yes	0
3	3	194491	450352	Allocasuarina littoralis	Shoalhaven Group	Sedimentary	Yes	0
4	4	194691	575452	Allocasuarina littoralis	Narrabeen Group	Sedimentary	Yes	0
5	5	194791	576152	Allocasuarina littoralis	Narrabeen Group	Sedimentary	Yes	0
6	6	194891	573052	Allocasuarina littoralis	Narrabeen Group	Sedimentary	Yes	0
7	7	195491	414152	Allocasuarina torulosa	Crudine Group	Sedimentary	Yes	0
8	8	195591	485852	Allocasuarina littoralis	Shoalhaven Group	Sedimentary	Yes	0
9	9	195791	576252	Allocasuarina littoralis	Narrabeen Group	Sedimentary	Yes	0
10	10	196291	487352	Allocasuarina littoralis	Shoalhaven Group	Sedimentary	Yes	0
11	11	196291	577052	Allocasuarina littoralis	Narrabeen Group	Sedimentary	Yes	0
12	12	196591	464552	Allocasuarina littoralis	Illawarra Coal Measures	Sedimentary	Yes	0
13	13	196591	486052	Allocasuarina littoralis	Narrabeen Group	Sedimentary	Yes	0
14	14	196991	485552	Allocasuarina littoralis	Narrabeen Group	Sedimentary	Yes	0
15	15	196991	485852	Allocasuarina littoralis	Narrabeen Group	Sedimentary	Yes	0
16	16	196991	486452	Allocasuarina littoralis	Narrabeen Group	Sedimentary	Yes	0
17	17	197091	486352	Allocasuarina littoralis	Narrabeen Group	Sedimentary	Yes	0
18	18	197091	574452	Allocasuarina littoralis	Narrabeen Group	Sedimentary	Yes	0
19	19	197191	487652	Allocasuarina littoralis	Illawarra Coal Measures	Sedimentary	Yes	0
20	20	197291	466152	Allocasuarina littoralis	Narrabeen Group	Sedimentary	Yes	0
21	21	197291	486552	Allocasuarina littoralis	Narrabeen Group	Sedimentary	Yes	0
22	22	197291	487452	Allocasuarina littoralis	Narrabeen Group	Sedimentary	Yes	0
23	23	197391	380652	Allocasuarina littoralis	Lambie Group	Sedimentary	Yes	0
24	24	197391	383652	Allocasuarina torulosa	Kanangra Granite	Other	No	0
25	25	197391	383752	Allocasuarina littoralis	Kanangra Granite	Other	No	0
26	26	197391	466052	Allocasuarina littoralis	Narrabeen Group	Sedimentary	Yes	0
27	27	197491	486352	Allocasuarina littoralis	Narrabeen Group	Sedimentary	Yes	0
28	28	197691	303752	Allocasuarina littoralis	Bindook Group	Other	No	0
29	29	197691	379052	Allocasuarina torulosa	Lambie Group	Sedimentary	Yes	0
30	30	197691	483152	Allocasuarina littoralis	Shoalhaven Group	Sedimentary	Yes	0
31	31	197791	303152	Allocasuarina littoralis	Bindook Group	Other	No	0
32	32	197791	486552	Allocasuarina littoralis	Illawarra Coal Measures	Sedimentary	Yes	0
33	33	197891	379152	Allocasuarina torulosa	Lambie Group	Sedimentary	Yes	0
34	34	197891	379252	Allocasuarina torulosa	Lambie Group	Sedimentary	Yes	0
35	35	197891	465352	Allocasuarina littoralis	Narrabeen Group	Sedimentary	Yes	0
36	36	197991	295352	Allocasuarina littoralis	Adaminaby Group	Sedimentary	Yes	0
37	37	197991	303252	Allocasuarina littoralis	Bindook Group	Other	No	0
38	38	197991	486752	Allocasuarina littoralis	Illawarra Coal Measures	Sedimentary	Yes	0
39	39	198091	320152	Allocasuarina littoralis	Bindook Group	Other	No	0
40	40	198091	486552	Allocasuarina littoralis	Illawarra Coal Measures	Sedimentary	Yes	0
41	41	198091	486852	Allocasuarina littoralis	Illawarra Coal Measures	Sedimentary	Yes	0
42	42	198191	302952	Allocasuarina littoralis	Bindook Group	Other	No	0
43	43	198291	298652	Allocasuarina littoralis	Bungonia Group	Sedimentary	No	0
44	44	198391	298452	Allocasuarina littoralis	Bungonia Group	Sedimentary	No	0
45	45	198391	300952	Allocasuarina littoralis	Bungonia Group	Sedimentary	No	0
46	46	198391	379652	Allocasuarina littoralis	Lambie Group	Sedimentary	Yes	0
47	47	198391	540652	Allocasuarina littoralis	Narrabeen Group	Sedimentary	Yes	0
48	48	198491	301252	Allocasuarina littoralis	Bungonia Group	Sedimentary	No	0
49	49	198491	317052	Allocasuarina littoralis	Shoalhaven Group	Sedimentary	Yes	0
50	50	198591	298652	Allocasuarina littoralis	Bungonia Group	Sedimentary	No	0
51	51	198591	298752	Allocasuarina littoralis	Bungonia Group	Sedimentary	No	0
52	52	198591	301352	Allocasuarina littoralis	Bungonia Group	Sedimentary	No	0
53	53	198591	301452	Allocasuarina littoralis	Bungonia Group	Sedimentary	No	0
54	54	198591	379552	Allocasuarina torulosa	Lambie Group	Sedimentary	Yes	0
55	55	198591	486352	Allocasuarina littoralis	Narrabeen Group	Sedimentary	Yes	0
56	56	198691	487052	Allocasuarina littoralis	Narrabeen Group	Sedimentary	Yes	0
57	57	198791	297452	Allocasuarina littoralis	Bungonia Group	Sedimentary	No	0
58	58	198791	379852	Allocasuarina torulosa	Lambie Group	Sedimentary	Yes	0
59	59	199191	318952	Allocasuarina littoralis	Pleasant Hill Granite	Other	No	0
60	60	199291	265952	Allocasuarina littoralis	Adaminaby Group	Sedimentary	Yes	0
61	61	199391	380252	Allocasuarina torulosa	Lambie Group	Sedimentary	Yes	0
62	62	199591	316152	Allocasuarina littoralis	Shoalhaven Group	Sedimentary	Yes	0
63	63	199691	356052	Allocasuarina littoralis	Bindook Group	Other	No	0
64	64	199791	380552	Allocasuarina torulosa	Lambie Group	Sedimentary	Yes	0
65	65	199891	298252	Allocasuarina littoralis	Adaminaby Group	Sedimentary	Yes	0
66	66	199991	298452	Allocasuarina littoralis	Adaminaby Group	Sedimentary	Yes	0
67	67	199991	298752	Allocasuarina littoralis	Adaminaby Group	Sedimentary	Yes	0
68	68	199991	301952	Allocasuarina littoralis	Glenrock Granodiorite	Other	No	0
69	69	199991	459152	Allocasuarina littoralis	Narrabeen Group	Sedimentary	Yes	0
70	70	200091	298352	Allocasuarina littoralis	Adaminaby Group	Sedimentary	Yes	0
71	71	200191	474152	Allocasuarina littoralis	Narrabeen Group	Sedimentary	Yes	0
72	72	200291	464852	Allocasuarina littoralis	Narrabeen Group	Sedimentary	Yes	0
73	73	200391	376652	Allocasuarina littoralis	Lambie Group	Sedimentary	Yes	0
74	74	200591	298352	Allocasuarina littoralis	Adaminaby Group	Sedimentary	Yes	0
75	75	200691	239652	Allocasuarina littoralis	Adaminaby Group	Sedimentary	Yes	0
76	76	200791	214752	Allocasuarina littoralis	Adaminaby Group	Sedimentary	Yes	1
77	77	200791	439752	Allocasuarina littoralis	Blaxland Granite	Other	No	0
78	78	200791	485952	Allocasuarina littoralis	Shoalhaven Group	Sedimentary	Yes	0
79	79	200891	298452	Allocasuarina littoralis	Adaminaby Group	Sedimentary	Yes	0
80	80	200891	301652	Allocasuarina littoralis	Glenrock Granodiorite	Other	No	0
81	81	200891	378852	Allocasuarina torulosa	Lambie Group	Sedimentary	Yes	0
82	82	200891	502452	Allocasuarina littoralis	Shoalhaven Group	Sedimentary	Yes	0
83	83	200991	194852	Allocasuarina littoralis	Adaminaby Group	Sedimentary	Yes	0
84	84	201091	286052	Allocasuarina littoralis	Adaminaby Group	Sedimentary	Yes	0
85	85	201091	309152	Allocasuarina littoralis	Glenrock Granodiorite	Other	No	0
86	86	201191	295152	Allocasuarina littoralis	Adaminaby Group	Sedimentary	Yes	0
87	87	201191	378952	Allocasuarina littoralis	Lambie Group	Sedimentary	Yes	0
88	88	201191	440352	Allocasuarina littoralis	Lett Granite	Other	No	0
89	89	201291	577152	Allocasuarina littoralis	Liverpool Range Volcanics	Sedimentary	Yes	0
90	90	201291	577752	Allocasuarina littoralis	Liverpool Range Volcanics	Sedimentary	Yes	0
91	91	201391	213452	Allocasuarina littoralis	Adaminaby Group	Sedimentary	Yes	0
92	92	201391	213952	Allocasuarina littoralis	Adaminaby Group	Sedimentary	Yes	0
93	93	201391	299052	Allocasuarina littoralis	Adaminaby Group	Sedimentary	Yes	0
94	94	201391	377652	Allocasuarina littoralis	Lambie Group	Sedimentary	Yes	0
95	95	201391	378352	Allocasuarina torulosa	Lambie Group	Sedimentary	Yes	0
96	96	201391	383652	Allocasuarina torulosa	Lambie Group	Sedimentary	Yes	0
97	97	201391	577652	Allocasuarina littoralis	Liverpool Range Volcanics	Sedimentary	Yes	0
98	98	201491	179452	Allocasuarina littoralis	Adaminaby Group	Sedimentary	Yes	0
99	99	201491	180252	Allocasuarina littoralis	Adaminaby Group	Sedimentary	Yes	0
100	100	201591	175952	Allocasuarina littoralis	Adaminaby Group	Sedimentary	Yes	0
101	101	201591	176252	Allocasuarina littoralis	Adaminaby Group	Sedimentary	Yes	0
102	102	201591	179052	Allocasuarina littoralis	Adaminaby Group	Sedimentary	Yes	0
103	103	201591	179452	Allocasuarina littoralis	Adaminaby Group	Sedimentary	Yes	0
104	104	201591	194152	Allocasuarina littoralis	Adaminaby Group	Sedimentary	Yes	0
105	105	201691	179452	Allocasuarina littoralis	Adaminaby Group	Sedimentary	Yes	0
106	106	201691	379552	Allocasuarina torulosa	Lambie Group	Sedimentary	Yes	0
107	107	201791	177052	Allocasuarina littoralis	Adaminaby Group	Sedimentary	Yes	0
108	108	201791	379452	Allocasuarina torulosa	Lambie Group	Sedimentary	Yes	0
109	109	201991	178852	Allocasuarina littoralis	Adaminaby Group	Sedimentary	Yes	0
110	110	201991	184652	Allocasuarina littoralis	Comerong Volcanics	Other	No	0
111	111	201991	379352	Allocasuarina torulosa	Lambie Group	Sedimentary	Yes	0
112	112	202091	178652	Allocasuarina littoralis	Adaminaby Group	Sedimentary	Yes	0
113	113	202091	178952	Allocasuarina littoralis	Adaminaby Group	Sedimentary	Yes	0
114	114	202191	247152	Allocasuarina littoralis	Adaminaby Group	Sedimentary	Yes	0
115	115	202191	377852	Allocasuarina torulosa	Lambie Group	Sedimentary	Yes	0
116	116	202191	378552	Allocasuarina torulosa	Lambie Group	Sedimentary	Yes	0
117	117	202191	379752	Allocasuarina torulosa	Lambie Group	Sedimentary	Yes	0
118	118	202291	168252	Allocasuarina littoralis	Adaminaby Group	Sedimentary	Yes	0
119	119	202291	208852	Allocasuarina littoralis	Nelligen Granodiorite	Other	No	0
120	120	202291	242852	Allocasuarina littoralis	Adaminaby Group	Sedimentary	Yes	0
121	121	202391	246752	Allocasuarina littoralis	Adaminaby Group	Sedimentary	Yes	0
122	122	202491	166552	Allocasuarina littoralis	Adaminaby Group	Sedimentary	Yes	0
123	123	202491	197152	Allocasuarina littoralis	Adaminaby Group	Sedimentary	Yes	0
124	124	202491	379952	Allocasuarina torulosa	Lambie Group	Sedimentary	Yes	0
125	125	202491	544252	Allocasuarina littoralis	Narrabeen Group	Sedimentary	Yes	0
126	126	202591	271252	Allocasuarina littoralis	Adaminaby Group	Sedimentary	Yes	0
127	127	202591	302652	Allocasuarina littoralis	Adaminaby Group	Sedimentary	Yes	0
128	128	202591	309352	Allocasuarina littoralis	Shoalhaven Group	Sedimentary	Yes	0
129	129	202591	470652	Allocasuarina littoralis	Narrabeen Group	Sedimentary	Yes	0
130	130	202591	471852	Allocasuarina littoralis	Narrabeen Group	Sedimentary	Yes	0
131	131	202691	138452	Allocasuarina littoralis	Adaminaby Group	Sedimentary	Yes	0
132	132	202691	176552	Allocasuarina littoralis	Adaminaby Group	Sedimentary	Yes	0
133	133	202691	178452	Allocasuarina littoralis	Adaminaby Group	Sedimentary	Yes	0
134	134	202691	302952	Allocasuarina littoralis	Adaminaby Group	Sedimentary	Yes	0
135	135	202691	471352	Allocasuarina littoralis	Narrabeen Group	Sedimentary	Yes	0
136	136	202791	172052	Allocasuarina littoralis	Adaminaby Group	Sedimentary	Yes	0
137	137	202791	172152	Allocasuarina littoralis	Adaminaby Group	Sedimentary	Yes	0
138	138	202791	463552	Allocasuarina littoralis	Narrabeen Group	Sedimentary	Yes	0
139	139	202891	145552	Allocasuarina littoralis	Adaminaby Group	Sedimentary	Yes	0
140	140	202891	178452	Allocasuarina littoralis	Adaminaby Group	Sedimentary	Yes	0
141	141	202891	217652	Allocasuarina littoralis	Adaminaby Group	Sedimentary	Yes	0
142	142	202891	308852	Allocasuarina littoralis	Shoalhaven Group	Sedimentary	Yes	0
143	143	202891	531052	Allocasuarina torulosa	Narrabeen Group	Sedimentary	Yes	0
144	144	202891	578252	Allocasuarina littoralis	Narrabeen Group	Sedimentary	Yes	0
145	144	202891	578252	Allocasuarina torulosa	Narrabeen Group	Sedimentary	Yes	0
146	145	202991	178552	Allocasuarina littoralis	Adaminaby Group	Sedimentary	Yes	0
147	146	202991	182352	Allocasuarina littoralis	Adaminaby Group	Sedimentary	Yes	0
148	147	202991	210352	Allocasuarina littoralis	Nelligen Granodiorite	Other	No	1
149	148	203091	127952	Allocasuarina littoralis	Adaminaby Group	Sedimentary	Yes	0
150	149	203091	309052	Allocasuarina littoralis	Shoalhaven Group	Sedimentary	Yes	0
151	150	203091	464252	Allocasuarina littoralis	Narrabeen Group	Sedimentary	Yes	0
152	151	203191	170052	Allocasuarina littoralis	Adaminaby Group	Sedimentary	Yes	0
153	152	203191	178552	Allocasuarina littoralis	Adaminaby Group	Sedimentary	Yes	0
154	153	203191	369852	Allocasuarina littoralis	Adaminaby Group	Sedimentary	Yes	0
155	154	203191	378152	Allocasuarina littoralis	Lambie Group	Sedimentary	Yes	0
156	155	203191	577552	Allocasuarina torulosa	Narrabeen Group	Sedimentary	Yes	0
157	156	203291	164152	Allocasuarina littoralis	Adaminaby Group	Sedimentary	Yes	0
158	157	203291	169952	Allocasuarina littoralis	Adaminaby Group	Sedimentary	Yes	0
159	158	203291	176652	Allocasuarina littoralis	Adaminaby Group	Sedimentary	Yes	0
160	159	203291	217952	Allocasuarina littoralis	Adaminaby Group	Sedimentary	Yes	0
161	160	203291	284952	Allocasuarina littoralis	Adaminaby Group	Sedimentary	Yes	0
162	161	203291	307652	Allocasuarina littoralis	Shoalhaven Group	Sedimentary	Yes	0
163	162	203391	169552	Allocasuarina littoralis	Adaminaby Group	Sedimentary	Yes	0
164	163	203391	170152	Allocasuarina littoralis	Adaminaby Group	Sedimentary	Yes	0
165	164	203391	222252	Allocasuarina littoralis	Comerong Volcanics	Other	No	1
166	165	203391	285752	Allocasuarina littoralis	Adaminaby Group	Sedimentary	Yes	0
167	166	203391	309152	Allocasuarina littoralis	Shoalhaven Group	Sedimentary	Yes	0
168	167	203391	310952	Allocasuarina littoralis	Shoalhaven Group	Sedimentary	Yes	0
169	168	203391	378652	Allocasuarina littoralis	Lambie Group	Sedimentary	Yes	0
170	169	203391	382652	Allocasuarina torulosa	Lambie Group	Sedimentary	Yes	0
171	170	203491	145552	Allocasuarina littoralis	Adaminaby Group	Sedimentary	Yes	0
172	171	203491	175652	Allocasuarina littoralis	Adaminaby Group	Sedimentary	Yes	0
173	172	203591	117352	Allocasuarina littoralis	Adaminaby Group	Sedimentary	Yes	0
174	173	203591	168152	Allocasuarina littoralis	Adaminaby Group	Sedimentary	Yes	0
175	174	203591	178252	Allocasuarina littoralis	Adaminaby Group	Sedimentary	Yes	0
176	175	203591	467552	Allocasuarina littoralis	Shoalhaven Group	Sedimentary	Yes	0
177	176	203691	123952	Allocasuarina littoralis	Adaminaby Group	Sedimentary	Yes	0
178	177	203691	177052	Allocasuarina littoralis	Adaminaby Group	Sedimentary	Yes	0
179	178	203691	577852	Allocasuarina littoralis	Narrabeen Group	Sedimentary	Yes	0
180	179	203891	110252	Allocasuarina littoralis	Adaminaby Group	Sedimentary	Yes	0
181	180	203891	113752	Allocasuarina littoralis	Adaminaby Group	Sedimentary	Yes	0
182	181	203891	294552	Allocasuarina littoralis	Adaminaby Group	Sedimentary	Yes	0
183	182	203891	446452	Allocasuarina littoralis	Shoalhaven Group	Sedimentary	Yes	0
184	183	203991	447152	Allocasuarina littoralis	Shoalhaven Group	Sedimentary	Yes	0
185	184	204091	95852	Allocasuarina littoralis	sedimentary rocks 72357	Sedimentary	No	0
186	185	204091	109552	Allocasuarina littoralis	Adaminaby Group	Sedimentary	Yes	0
187	186	204091	251052	Allocasuarina littoralis	Adaminaby Group	Sedimentary	Yes	0
188	187	204091	530952	Allocasuarina littoralis	Narrabeen Group	Sedimentary	Yes	0
189	188	204191	113952	Allocasuarina littoralis	Adaminaby Group	Sedimentary	Yes	0
190	189	204191	118752	Allocasuarina littoralis	Adaminaby Group	Sedimentary	Yes	0
191	190	204191	126852	Allocasuarina littoralis	Adaminaby Group	Sedimentary	Yes	0
192	191	204191	127652	Allocasuarina littoralis	Adaminaby Group	Sedimentary	Yes	0
193	192	204191	176452	Allocasuarina littoralis	Adaminaby Group	Sedimentary	Yes	0
194	193	204291	98652	Allocasuarina littoralis	alluvium 38485	Other	No	0
195	194	204291	109652	Allocasuarina littoralis	Adaminaby Group	Sedimentary	Yes	0
196	195	204291	114152	Allocasuarina littoralis	Adaminaby Group	Sedimentary	Yes	0
197	196	204291	126352	Allocasuarina littoralis	Adaminaby Group	Sedimentary	Yes	0
198	197	204291	286552	Allocasuarina littoralis	Adaminaby Group	Sedimentary	Yes	0
199	198	204391	115652	Allocasuarina littoralis	Adaminaby Group	Sedimentary	Yes	0
200	199	204391	115752	Allocasuarina littoralis	Adaminaby Group	Sedimentary	Yes	0
201	200	204391	117352	Allocasuarina littoralis	Adaminaby Group	Sedimentary	Yes	0
202	201	204391	126052	Allocasuarina littoralis	Adaminaby Group	Sedimentary	Yes	0
203	202	204391	383652	Allocasuarina torulosa	Lambie Group	Sedimentary	Yes	0
204	203	204491	111852	Allocasuarina littoralis	Adaminaby Group	Sedimentary	Yes	0
205	204	204491	114752	Allocasuarina littoralis	Adaminaby Group	Sedimentary	Yes	0
206	205	204491	114852	Allocasuarina littoralis	Adaminaby Group	Sedimentary	Yes	0
207	206	204491	115852	Allocasuarina littoralis	Adaminaby Group	Sedimentary	Yes	0
208	207	204491	210052	Allocasuarina littoralis	Nelligen Granodiorite	Other	No	0
209	208	204491	326552	Allocasuarina littoralis	Adaminaby Group	Sedimentary	Yes	0
210	209	204591	113852	Allocasuarina littoralis	Adaminaby Group	Sedimentary	Yes	0
211	210	204591	113952	Allocasuarina littoralis	Adaminaby Group	Sedimentary	Yes	0
212	211	204591	114052	Allocasuarina littoralis	Adaminaby Group	Sedimentary	Yes	0
213	212	204591	114152	Allocasuarina littoralis	Adaminaby Group	Sedimentary	Yes	0
214	213	204591	114752	Allocasuarina littoralis	Adaminaby Group	Sedimentary	Yes	0
215	214	204591	116052	Allocasuarina littoralis	Adaminaby Group	Sedimentary	Yes	0
216	215	204591	165952	Allocasuarina littoralis	Adaminaby Group	Sedimentary	Yes	0
217	216	204691	114652	Allocasuarina littoralis	Adaminaby Group	Sedimentary	Yes	0
218	217	204691	114752	Allocasuarina littoralis	Adaminaby Group	Sedimentary	Yes	0
219	218	204691	116152	Allocasuarina littoralis	Adaminaby Group	Sedimentary	Yes	0
220	219	204691	117652	Allocasuarina littoralis	Adaminaby Group	Sedimentary	Yes	0
221	220	204691	119252	Allocasuarina littoralis	Adaminaby Group	Sedimentary	Yes	0
222	221	204691	292752	Allocasuarina littoralis	Shoalhaven Group	Sedimentary	Yes	0
223	222	204791	114652	Allocasuarina littoralis	Adaminaby Group	Sedimentary	Yes	0
224	223	204791	118552	Allocasuarina littoralis	Adaminaby Group	Sedimentary	Yes	0
225	224	204791	165852	Allocasuarina littoralis	Adaminaby Group	Sedimentary	Yes	0
226	225	204791	371852	Allocasuarina littoralis	Shoalhaven Group	Sedimentary	Yes	0
227	226	204791	463352	Allocasuarina littoralis	Illawarra Coal Measures	Sedimentary	Yes	0
228	227	204891	123952	Allocasuarina littoralis	Adaminaby Group	Sedimentary	Yes	0
229	228	204891	141452	Allocasuarina littoralis	Adaminaby Group	Sedimentary	Yes	0
230	229	204991	111452	Allocasuarina littoralis	Adaminaby Group	Sedimentary	Yes	0
231	230	204991	123852	Allocasuarina littoralis	Adaminaby Group	Sedimentary	Yes	0
232	231	204991	123952	Allocasuarina littoralis	Adaminaby Group	Sedimentary	Yes	0
233	232	205091	114052	Allocasuarina littoralis	Adaminaby Group	Sedimentary	Yes	0
234	233	205091	115552	Allocasuarina littoralis	Adaminaby Group	Sedimentary	Yes	0
235	234	205091	181052	Allocasuarina littoralis	Mogendoura Granodiorite	Other	No	0
236	235	205191	113952	Allocasuarina littoralis	Adaminaby Group	Sedimentary	Yes	0
237	236	205191	404552	Allocasuarina torulosa	Lambie Group	Sedimentary	Yes	0
238	237	205291	113952	Allocasuarina littoralis	Adaminaby Group	Sedimentary	Yes	0
239	238	205291	177252	Allocasuarina littoralis	Adaminaby Group	Sedimentary	Yes	0
240	239	205291	185452	Allocasuarina littoralis	Adaminaby Group	Sedimentary	Yes	0
241	240	205291	328052	Allocasuarina littoralis	Adaminaby Group	Sedimentary	Yes	0
242	241	205391	113852	Allocasuarina littoralis	Adaminaby Group	Sedimentary	Yes	0
243	242	205391	116952	Allocasuarina littoralis	Adaminaby Group	Sedimentary	Yes	0
244	243	205391	374652	Allocasuarina torulosa	Taralga Group	Sedimentary	Yes	0
245	244	205391	376652	Allocasuarina torulosa	Taralga Group	Sedimentary	Yes	0
246	245	205391	543152	Allocasuarina littoralis	Narrabeen Group	Sedimentary	Yes	0
247	246	205391	552552	Allocasuarina littoralis	Narrabeen Group	Sedimentary	Yes	1
248	247	205491	113852	Allocasuarina littoralis	Adaminaby Group	Sedimentary	Yes	0
249	248	205491	170652	Allocasuarina littoralis	Adaminaby Group	Sedimentary	Yes	0
250	249	205491	185552	Allocasuarina littoralis	Adaminaby Group	Sedimentary	Yes	0
251	250	205491	389352	Allocasuarina littoralis	Lambie Group	Sedimentary	Yes	0
252	251	205491	404552	Allocasuarina torulosa	Lambie Group	Sedimentary	Yes	0
253	252	205591	113652	Allocasuarina littoralis	sedimentary rocks 72357	Sedimentary	No	0
254	253	205591	170352	Allocasuarina littoralis	Adaminaby Group	Sedimentary	Yes	0
255	254	205591	310152	Allocasuarina littoralis	Adaminaby Group	Sedimentary	Yes	0
256	255	205691	148852	Allocasuarina littoralis	Adaminaby Group	Sedimentary	Yes	0
257	256	205691	190052	Allocasuarina littoralis	Jeremadra Granodiorite	Other	No	0
258	257	205691	967552	Allocasuarina littoralis	Rolling Downs Group	Sedimentary	No	0
259	258	205791	160352	Allocasuarina littoralis	Adaminaby Group	Sedimentary	Yes	0
260	259	205791	211052	Allocasuarina littoralis	Nelligen Granodiorite	Other	No	0
261	260	205791	211852	Allocasuarina littoralis	Adaminaby Group	Sedimentary	Yes	0
262	261	205891	116052	Allocasuarina littoralis	Adaminaby Group	Sedimentary	Yes	0
263	262	205891	116752	Allocasuarina littoralis	Adaminaby Group	Sedimentary	Yes	0
264	263	205891	116852	Allocasuarina littoralis	Adaminaby Group	Sedimentary	Yes	0
265	264	205891	165752	Allocasuarina littoralis	Adaminaby Group	Sedimentary	Yes	0
266	265	205891	186952	Allocasuarina littoralis	Jeremadra Granodiorite	Other	No	0
267	266	205891	190152	Allocasuarina littoralis	Jeremadra Granodiorite	Other	No	0
268	267	205891	190452	Allocasuarina littoralis	Jeremadra Granodiorite	Other	No	0
269	268	205991	114352	Allocasuarina littoralis	sedimentary rocks 72357	Sedimentary	No	0
270	269	205991	114452	Allocasuarina littoralis	sedimentary rocks 72357	Sedimentary	No	0
271	270	205991	155352	Allocasuarina littoralis	Adaminaby Group	Sedimentary	Yes	0
272	271	205991	169152	Allocasuarina littoralis	Adaminaby Group	Sedimentary	Yes	0
273	272	205991	299552	Allocasuarina littoralis	Shoalhaven Group	Sedimentary	Yes	0
274	273	205991	398352	Allocasuarina torulosa	Lambie Group	Sedimentary	Yes	0
275	274	205991	398552	Allocasuarina torulosa	Lambie Group	Sedimentary	Yes	0
276	275	205991	398652	Allocasuarina torulosa	Lambie Group	Sedimentary	Yes	0
277	276	206091	38352	Allocasuarina littoralis	Ben Boyd Formation	Sedimentary	Yes	0
278	277	206091	114352	Allocasuarina littoralis	sedimentary rocks 72357	Sedimentary	No	0
279	278	206091	133352	Allocasuarina littoralis	Mount Dromedary Igneous Complex	Other	No	0
280	279	206091	315952	Allocasuarina littoralis	Adaminaby Group	Sedimentary	Yes	0
281	280	206191	98452	Allocasuarina littoralis	Adaminaby Group	Sedimentary	Yes	0
282	281	206191	106052	Allocasuarina littoralis	Adaminaby Group	Sedimentary	Yes	0
283	282	206191	117052	Allocasuarina littoralis	Adaminaby Group	Sedimentary	Yes	0
284	283	206191	133352	Allocasuarina littoralis	Mount Dromedary Igneous Complex	Other	No	0
285	284	206191	450652	Allocasuarina littoralis	Illawarra Coal Measures	Sedimentary	Yes	0
286	285	206291	28152	Allocasuarina littoralis	Ben Boyd Formation	Sedimentary	Yes	0
287	286	206291	97352	Allocasuarina littoralis	sedimentary rocks 72357	Sedimentary	No	0
288	287	206291	113652	Allocasuarina littoralis	sedimentary rocks 72357	Sedimentary	No	0
289	288	206291	114252	Allocasuarina littoralis	sedimentary rocks 72357	Sedimentary	No	0
290	289	206291	115752	Allocasuarina littoralis	Adaminaby Group	Sedimentary	Yes	0
291	290	206291	121452	Allocasuarina littoralis	Adaminaby Group	Sedimentary	Yes	0
292	291	206291	123552	Allocasuarina littoralis	Adaminaby Group	Sedimentary	Yes	0
293	292	206291	154152	Allocasuarina littoralis	Bodalla Monzogranite	Other	No	0
294	293	206291	189052	Allocasuarina littoralis	Jeremadra Granodiorite	Other	No	0
295	294	206291	189252	Allocasuarina littoralis	Jeremadra Granodiorite	Other	No	1
296	295	206391	35252	Allocasuarina littoralis	Ben Boyd Formation	Sedimentary	Yes	0
297	296	206391	97352	Allocasuarina littoralis	sedimentary rocks 72357	Sedimentary	No	0
298	297	206391	98452	Allocasuarina littoralis	Adaminaby Group	Sedimentary	Yes	0
299	298	206391	114252	Allocasuarina littoralis	sedimentary rocks 72357	Sedimentary	No	0
300	299	206391	123552	Allocasuarina littoralis	Adaminaby Group	Sedimentary	Yes	0
301	300	206391	123652	Allocasuarina littoralis	Adaminaby Group	Sedimentary	Yes	0
302	301	206391	124652	Allocasuarina littoralis	Adaminaby Group	Sedimentary	Yes	0
303	302	206391	152852	Allocasuarina littoralis	Bodalla Monzogranite	Other	No	0
304	303	206391	172652	Allocasuarina littoralis	Adaminaby Group	Sedimentary	Yes	0
305	304	206391	172952	Allocasuarina littoralis	Adaminaby Group	Sedimentary	Yes	0
306	305	206391	299452	Allocasuarina littoralis	Shoalhaven Group	Sedimentary	Yes	0
307	306	206391	310052	Allocasuarina littoralis	Adaminaby Group	Sedimentary	Yes	0
308	307	206391	382652	Allocasuarina torulosa	Lambie Group	Sedimentary	Yes	0
309	308	206391	398652	Allocasuarina torulosa	Lambie Group	Sedimentary	Yes	0
310	309	206391	455352	Allocasuarina littoralis	Narrabeen Group	Sedimentary	Yes	0
311	310	206491	27052	Allocasuarina littoralis	Ben Boyd Formation	Sedimentary	Yes	0
312	311	206491	98452	Allocasuarina littoralis	Adaminaby Group	Sedimentary	Yes	0
313	312	206491	114252	Allocasuarina littoralis	sedimentary rocks 72357	Sedimentary	No	0
314	313	206491	123352	Allocasuarina littoralis	Adaminaby Group	Sedimentary	Yes	0
315	314	206491	123652	Allocasuarina littoralis	Adaminaby Group	Sedimentary	Yes	0
316	315	206491	124952	Allocasuarina littoralis	Adaminaby Group	Sedimentary	Yes	0
317	316	206491	133552	Allocasuarina littoralis	Mount Dromedary Igneous Complex	Other	No	0
318	317	206491	152252	Allocasuarina littoralis	Bodalla Monzogranite	Other	No	0
319	318	206491	157052	Allocasuarina littoralis	Adaminaby Group	Sedimentary	Yes	0
320	319	206491	172952	Allocasuarina littoralis	Moruya Tonalite	Other	No	0
321	320	206491	201252	Allocasuarina littoralis	Adaminaby Group	Sedimentary	Yes	0
322	321	206491	443252	Allocasuarina littoralis	Illawarra Coal Measures	Sedimentary	Yes	0
323	322	206591	27752	Allocasuarina littoralis	Ben Boyd Formation	Sedimentary	Yes	0
324	323	206591	35252	Allocasuarina littoralis	Ben Boyd Formation	Sedimentary	Yes	0
325	324	206591	99052	Allocasuarina littoralis	Boyd Volcanic Complex	Other	No	0
326	325	206591	123752	Allocasuarina littoralis	Adaminaby Group	Sedimentary	Yes	0
327	326	206591	124952	Allocasuarina littoralis	Adaminaby Group	Sedimentary	Yes	0
328	327	206591	152252	Allocasuarina littoralis	Bodalla Monzogranite	Other	No	0
329	328	206591	163852	Allocasuarina littoralis	Adaminaby Group	Sedimentary	Yes	0
330	329	206591	175452	Allocasuarina littoralis	Moruya Tonalite	Other	No	0
331	330	206691	97852	Allocasuarina littoralis	Boyd Volcanic Complex	Other	No	0
332	331	206691	98552	Allocasuarina littoralis	Boyd Volcanic Complex	Other	No	0
333	332	206691	99052	Allocasuarina littoralis	Boyd Volcanic Complex	Other	No	0
334	333	206691	123452	Allocasuarina littoralis	Adaminaby Group	Sedimentary	Yes	0
335	334	206691	123652	Allocasuarina littoralis	Adaminaby Group	Sedimentary	Yes	0
336	335	206691	164052	Allocasuarina littoralis	Adaminaby Group	Sedimentary	Yes	0
337	336	206691	164252	Allocasuarina littoralis	Adaminaby Group	Sedimentary	Yes	0
338	337	206691	625352	Allocasuarina torulosa	Liverpool Range Volcanics	Sedimentary	Yes	0
339	338	206791	27152	Allocasuarina littoralis	Ben Boyd Formation	Sedimentary	Yes	0
340	339	206791	29452	Allocasuarina littoralis	sedimentary rocks 72357	Sedimentary	No	0
341	340	206791	98952	Allocasuarina littoralis	Boyd Volcanic Complex	Other	No	0
342	341	206791	113052	Allocasuarina littoralis	sedimentary rocks 72357	Sedimentary	No	0
343	342	206791	122452	Allocasuarina littoralis	alluvium 38485	Other	No	0
344	343	206791	124052	Allocasuarina littoralis	Adaminaby Group	Sedimentary	Yes	0
345	344	206791	161652	Allocasuarina littoralis	Adaminaby Group	Sedimentary	Yes	0
346	345	206791	441452	Allocasuarina littoralis	Shoalhaven Group	Sedimentary	Yes	0
347	346	206791	441552	Allocasuarina littoralis	Shoalhaven Group	Sedimentary	Yes	0
348	347	206891	301852	Allocasuarina littoralis	Adaminaby Group	Sedimentary	Yes	0
349	348	206991	116352	Allocasuarina littoralis	Adaminaby Group	Sedimentary	Yes	0
350	349	206991	145452	Allocasuarina littoralis	Adaminaby Group	Sedimentary	Yes	0
351	350	206991	191052	Allocasuarina littoralis	Adaminaby Group	Sedimentary	Yes	0
352	351	206991	293852	Allocasuarina littoralis	Shoalhaven Group	Sedimentary	Yes	0
353	352	206991	301952	Allocasuarina littoralis	Shoalhaven Group	Sedimentary	Yes	0
354	353	206991	625352	Allocasuarina torulosa	Liverpool Range Volcanics	Sedimentary	Yes	0
355	354	207091	98752	Allocasuarina littoralis	Boyd Volcanic Complex	Other	No	0
356	355	207091	116052	Allocasuarina littoralis	Adaminaby Group	Sedimentary	Yes	0
357	356	207091	124252	Allocasuarina littoralis	Adaminaby Group	Sedimentary	Yes	0
358	357	207091	172752	Allocasuarina littoralis	Moruya Tonalite	Other	No	0
359	358	207091	212552	Allocasuarina littoralis	Adaminaby Group	Sedimentary	Yes	0
360	359	207091	308952	Allocasuarina littoralis	Shoalhaven Group	Sedimentary	Yes	1
361	360	207191	172452	Allocasuarina littoralis	Moruya Tonalite	Other	No	0
362	361	207191	189652	Allocasuarina littoralis	Jeremadra Granodiorite	Other	No	0
363	362	207191	462552	Allocasuarina littoralis	Narrabeen Group	Sedimentary	Yes	0
364	363	207191	625252	Allocasuarina torulosa	Liverpool Range Volcanics	Sedimentary	Yes	0
365	364	207291	31752	Allocasuarina littoralis	Ben Boyd Formation	Sedimentary	Yes	0
366	365	207291	115952	Allocasuarina littoralis	Adaminaby Group	Sedimentary	Yes	0
367	366	207291	212752	Allocasuarina littoralis	Adaminaby Group	Sedimentary	Yes	0
368	367	207291	292152	Allocasuarina littoralis	Shoalhaven Group	Sedimentary	Yes	0
369	368	207291	389652	Allocasuarina littoralis	Lambie Group	Sedimentary	Yes	1
370	369	207391	30252	Allocasuarina littoralis	Ben Boyd Formation	Sedimentary	Yes	0
371	370	207391	124752	Allocasuarina littoralis	Adaminaby Group	Sedimentary	Yes	0
372	371	207391	135952	Allocasuarina littoralis	Adaminaby Group	Sedimentary	Yes	0
373	372	207391	136052	Allocasuarina littoralis	Adaminaby Group	Sedimentary	Yes	0
374	373	207391	163452	Allocasuarina littoralis	Adaminaby Group	Sedimentary	Yes	0
375	374	207391	410452	Allocasuarina torulosa	Lambie Group	Sedimentary	Yes	0
376	375	207491	32552	Allocasuarina littoralis	Ben Boyd Formation	Sedimentary	Yes	0
377	376	207491	118852	Allocasuarina littoralis	Adaminaby Group	Sedimentary	Yes	0
378	377	207491	123852	Allocasuarina littoralis	Adaminaby Group	Sedimentary	Yes	0
379	378	207491	123952	Allocasuarina littoralis	Adaminaby Group	Sedimentary	Yes	0
380	379	207491	124052	Allocasuarina littoralis	Adaminaby Group	Sedimentary	Yes	0
381	380	207491	153152	Allocasuarina littoralis	sedimentary rocks 72357	Sedimentary	No	0
382	381	207491	189252	Allocasuarina littoralis	Jeremadra Granodiorite	Other	No	0
383	382	207491	319352	Allocasuarina littoralis	Shoalhaven Group	Sedimentary	Yes	0
384	383	207491	328852	Allocasuarina littoralis	Hawkesbury Sandstone	Sedimentary	Yes	0
385	384	207491	628152	Allocasuarina torulosa	Liverpool Range Volcanics	Sedimentary	Yes	0
386	385	207591	116452	Allocasuarina littoralis	Adaminaby Group	Sedimentary	Yes	0
387	386	207591	123852	Allocasuarina littoralis	Adaminaby Group	Sedimentary	Yes	0
388	387	207591	194752	Allocasuarina littoralis	Adaminaby Group	Sedimentary	Yes	0
389	388	207591	208452	Allocasuarina littoralis	Nelligen Granodiorite	Other	No	0
390	389	207691	30052	Allocasuarina littoralis	Ben Boyd Formation	Sedimentary	Yes	0
391	390	207691	101252	Allocasuarina littoralis	Boyd Volcanic Complex	Other	No	0
392	391	207691	119152	Allocasuarina littoralis	Adaminaby Group	Sedimentary	Yes	0
393	392	207691	177352	Allocasuarina littoralis	alluvium 38485	Other	No	0
394	393	207691	177452	Allocasuarina littoralis	alluvium 38485	Other	No	0
395	394	207691	208252	Allocasuarina littoralis	Nelligen Granodiorite	Other	No	0
396	395	207691	441252	Allocasuarina littoralis	Illawarra Coal Measures	Sedimentary	Yes	0
397	396	207791	101252	Allocasuarina littoralis	Boyd Volcanic Complex	Other	No	0
398	397	207791	127852	Allocasuarina littoralis	Adaminaby Group	Sedimentary	Yes	0
399	398	207791	136252	Allocasuarina littoralis	Adaminaby Group	Sedimentary	Yes	0
400	399	207791	263552	Allocasuarina littoralis	Adaminaby Group	Sedimentary	Yes	0
401	400	207791	319252	Allocasuarina littoralis	Shoalhaven Group	Sedimentary	Yes	0
402	401	207891	101352	Allocasuarina littoralis	Boyd Volcanic Complex	Other	No	0
403	402	207891	103552	Allocasuarina littoralis	Bunga beds	Sedimentary	Yes	0
404	403	207891	151052	Allocasuarina littoralis	Bodalla Monzogranite	Other	No	0
405	404	207891	208252	Allocasuarina littoralis	Nelligen Granodiorite	Other	No	0
406	405	207991	182952	Allocasuarina littoralis	Adaminaby Group	Sedimentary	Yes	0
407	406	207991	202352	Allocasuarina littoralis	Adaminaby Group	Sedimentary	Yes	0
408	407	208091	112252	Allocasuarina littoralis	Adaminaby Group	Sedimentary	Yes	0
409	408	208091	217852	Allocasuarina littoralis	Adaminaby Group	Sedimentary	Yes	0
410	409	208091	316952	Allocasuarina littoralis	Hawkesbury Sandstone	Sedimentary	Yes	0
411	410	208191	192152	Allocasuarina littoralis	Adaminaby Group	Sedimentary	Yes	0
412	411	208191	316552	Allocasuarina littoralis	Shoalhaven Group	Sedimentary	Yes	0
413	412	208191	316752	Allocasuarina littoralis	Shoalhaven Group	Sedimentary	Yes	0
414	413	208291	26852	Allocasuarina littoralis	sedimentary rocks 72357	Sedimentary	No	0
415	414	208291	27952	Allocasuarina littoralis	sedimentary rocks 72357	Sedimentary	No	0
416	415	208291	106152	Allocasuarina littoralis	Adaminaby Group	Sedimentary	Yes	0
417	416	208291	161952	Allocasuarina littoralis	Adaminaby Group	Sedimentary	Yes	0
418	417	208291	181852	Allocasuarina littoralis	Adaminaby Group	Sedimentary	Yes	0
419	418	208291	182952	Allocasuarina littoralis	Pollwombra Granodiorite	Other	No	0
420	419	208291	212652	Allocasuarina littoralis	Adaminaby Group	Sedimentary	Yes	1
421	420	208391	26652	Allocasuarina littoralis	sedimentary rocks 72357	Sedimentary	No	0
422	421	208391	26952	Allocasuarina littoralis	sedimentary rocks 72357	Sedimentary	No	0
423	422	208391	373652	Allocasuarina torulosa	Illawarra Coal Measures	Sedimentary	Yes	0
424	423	208391	381652	Allocasuarina torulosa	Taralga Group	Sedimentary	Yes	0
425	424	208391	441252	Allocasuarina littoralis	Shoalhaven Group	Sedimentary	Yes	0
426	425	208491	187152	Allocasuarina littoralis	Jeremadra Granodiorite	Other	No	0
427	426	208491	187852	Allocasuarina littoralis	Jeremadra Granodiorite	Other	No	0
428	427	208491	214952	Allocasuarina littoralis	Adaminaby Group	Sedimentary	Yes	0
429	428	208491	441452	Allocasuarina littoralis	Shoalhaven Group	Sedimentary	Yes	0
430	429	208591	171452	Allocasuarina littoralis	Moruya Tonalite	Other	No	0
431	430	208591	216552	Allocasuarina littoralis	Adaminaby Group	Sedimentary	Yes	0
432	431	208591	294252	Allocasuarina littoralis	Shoalhaven Group	Sedimentary	Yes	0
433	432	208691	101452	Allocasuarina littoralis	Boyd Volcanic Complex	Other	No	0
434	433	208691	101552	Allocasuarina littoralis	Boyd Volcanic Complex	Other	No	0
435	434	208691	101652	Allocasuarina littoralis	Boyd Volcanic Complex	Other	No	0
436	435	208691	109752	Allocasuarina littoralis	Adaminaby Group	Sedimentary	Yes	0
437	436	208691	154152	Allocasuarina littoralis	sedimentary rocks 72357	Sedimentary	No	0
438	437	208691	180952	Allocasuarina littoralis	Pollwombra Granodiorite	Other	No	0
439	438	208691	333652	Allocasuarina littoralis	Hawkesbury Sandstone	Sedimentary	Yes	0
440	439	208691	337352	Allocasuarina littoralis	Shoalhaven Group	Sedimentary	Yes	0
441	440	208791	26752	Allocasuarina littoralis	sedimentary rocks 72357	Sedimentary	No	0
442	441	208791	181652	Allocasuarina littoralis	Pollwombra Granodiorite	Other	No	0
443	442	208791	220752	Allocasuarina littoralis	Adaminaby Group	Sedimentary	Yes	0
444	443	208791	329452	Allocasuarina littoralis	Hawkesbury Sandstone	Sedimentary	Yes	0
445	444	208891	113852	Allocasuarina littoralis	Adaminaby Group	Sedimentary	Yes	0
446	445	208891	216152	Allocasuarina littoralis	Adaminaby Group	Sedimentary	Yes	0
447	446	208991	305652	Allocasuarina littoralis	Hawkesbury Sandstone	Sedimentary	Yes	0
448	447	208991	560552	Allocasuarina littoralis	Narrabeen Group	Sedimentary	Yes	0
449	448	209091	26452	Allocasuarina littoralis	sedimentary rocks 72357	Sedimentary	No	0
450	449	209091	27652	Allocasuarina littoralis	Ben Boyd Formation	Sedimentary	Yes	0
451	450	209091	154452	Allocasuarina littoralis	Bodalla Monzogranite	Other	No	0
452	451	209091	179552	Allocasuarina littoralis	Pollwombra Granodiorite	Other	No	0
453	452	209091	316352	Allocasuarina littoralis	Shoalhaven Group	Sedimentary	Yes	0
454	453	209091	628052	Allocasuarina torulosa	Liverpool Range Volcanics	Sedimentary	Yes	0
455	454	209191	202152	Allocasuarina littoralis	Adaminaby Group	Sedimentary	Yes	0
456	455	209191	257652	Allocasuarina littoralis	Snapper Point Formation, Wandrawandian Siltstone	Sedimentary	Yes	0
457	456	209291	161952	Allocasuarina littoralis	Adaminaby Group	Sedimentary	Yes	0
458	457	209291	258052	Allocasuarina littoralis	Snapper Point Formation, Wandrawandian Siltstone	Sedimentary	Yes	0
459	458	209291	381352	Allocasuarina torulosa	Lambie Group	Sedimentary	Yes	0
460	459	209291	560552	Allocasuarina littoralis	Narrabeen Group	Sedimentary	Yes	0
461	460	209391	151452	Allocasuarina littoralis	Bodalla Monzogranite	Other	No	0
462	461	209391	151752	Allocasuarina littoralis	Bodalla Monzogranite	Other	No	0
463	462	209391	376652	Allocasuarina torulosa	Taralga Group	Sedimentary	Yes	0
464	463	209391	561052	Allocasuarina littoralis	Narrabeen Group	Sedimentary	Yes	0
465	464	209491	26852	Allocasuarina littoralis	sedimentary rocks 72357	Sedimentary	No	0
466	465	209491	123652	Allocasuarina littoralis	Adaminaby Group	Sedimentary	Yes	0
467	466	209591	149352	Allocasuarina littoralis	Adaminaby Group	Sedimentary	Yes	0
468	467	209691	154652	Allocasuarina littoralis	sedimentary rocks 72357	Sedimentary	No	0
469	468	209691	381052	Allocasuarina torulosa	Lambie Group	Sedimentary	Yes	0
470	469	209791	144252	Allocasuarina littoralis	Narooma Chert	Sedimentary	Yes	0
471	470	209891	316652	Allocasuarina littoralis	Shoalhaven Group	Sedimentary	Yes	0
472	471	209891	333552	Allocasuarina littoralis	Hawkesbury Sandstone	Sedimentary	Yes	0
473	472	209891	381352	Allocasuarina torulosa	Lambie Group	Sedimentary	Yes	0
474	473	209991	161852	Allocasuarina littoralis	sedimentary rocks 72357	Sedimentary	No	0
475	474	209991	472852	Allocasuarina littoralis	Illawarra Coal Measures	Sedimentary	Yes	0
476	475	210091	148852	Allocasuarina littoralis	Adaminaby Group	Sedimentary	Yes	0
477	476	210091	172352	Allocasuarina littoralis	Moruya Tonalite	Other	No	0
478	477	210091	381352	Allocasuarina torulosa	Lambie Group	Sedimentary	Yes	0
479	478	210191	187452	Allocasuarina littoralis	Adaminaby Group	Sedimentary	Yes	0
480	479	210191	212152	Allocasuarina littoralis	Adaminaby Group	Sedimentary	Yes	0
481	480	210191	212752	Allocasuarina littoralis	Adaminaby Group	Sedimentary	Yes	0
482	481	210191	465252	Allocasuarina littoralis	Narrabeen Group	Sedimentary	Yes	0
483	482	210291	204552	Allocasuarina littoralis	Adaminaby Group	Sedimentary	Yes	0
484	483	210291	212152	Allocasuarina littoralis	Adaminaby Group	Sedimentary	Yes	0
485	484	210291	290452	Allocasuarina littoralis	Shoalhaven Group	Sedimentary	Yes	0
486	485	210291	332352	Allocasuarina littoralis	Hawkesbury Sandstone	Sedimentary	Yes	0
487	486	210291	341352	Allocasuarina littoralis	Illawarra Coal Measures	Sedimentary	Yes	0
488	487	210291	464552	Allocasuarina littoralis	Narrabeen Group	Sedimentary	Yes	0
489	488	210391	148252	Allocasuarina littoralis	Narooma Chert	Sedimentary	Yes	0
490	489	210391	212052	Allocasuarina littoralis	Adaminaby Group	Sedimentary	Yes	0
491	490	210391	212552	Allocasuarina littoralis	Adaminaby Group	Sedimentary	Yes	0
492	491	210391	213152	Allocasuarina littoralis	Adaminaby Group	Sedimentary	Yes	0
493	492	210391	221752	Allocasuarina littoralis	Adaminaby Group	Sedimentary	Yes	0
494	493	210391	222252	Allocasuarina littoralis	Adaminaby Group	Sedimentary	Yes	0
495	494	210391	317752	Allocasuarina littoralis	Hawkesbury Sandstone	Sedimentary	Yes	0
496	495	210391	324252	Allocasuarina littoralis	Hawkesbury Sandstone	Sedimentary	Yes	0
497	496	210391	377652	Allocasuarina littoralis	Shoalhaven Group	Sedimentary	Yes	0
498	497	210391	378652	Allocasuarina torulosa	Shoalhaven Group	Sedimentary	Yes	0
499	498	210391	383652	Allocasuarina torulosa	Lambie Group	Sedimentary	Yes	0
500	499	210391	384652	Allocasuarina torulosa	Lambie Group	Sedimentary	Yes	0
501	500	210491	153852	Allocasuarina littoralis	Bodalla Monzogranite	Other	No	0
502	501	210491	179452	Allocasuarina littoralis	Pollwombra Granodiorite	Other	No	0
503	502	210491	182452	Allocasuarina littoralis	Adaminaby Group	Sedimentary	Yes	0
504	503	210491	222352	Allocasuarina torulosa	Adaminaby Group	Sedimentary	Yes	0
505	504	210491	319852	Allocasuarina littoralis	Hawkesbury Sandstone	Sedimentary	Yes	0
506	505	210591	369452	Allocasuarina littoralis	Bindook Group	Other	No	0
507	506	210591	386352	Allocasuarina torulosa	Lambie Group	Sedimentary	Yes	0
508	507	210591	625052	Allocasuarina torulosa	Liverpool Range Volcanics	Sedimentary	Yes	0
509	508	210691	153352	Allocasuarina littoralis	Bodalla Monzogranite	Other	No	0
510	509	210691	266752	Allocasuarina littoralis	Snapper Point Formation, Wandrawandian Siltstone	Sedimentary	Yes	0
511	510	210691	316052	Allocasuarina littoralis	Hawkesbury Sandstone	Sedimentary	Yes	0
512	511	210791	197552	Allocasuarina littoralis	Adaminaby Group	Sedimentary	Yes	0
513	512	210791	205052	Allocasuarina littoralis	Adaminaby Group	Sedimentary	Yes	0
514	513	210791	266852	Allocasuarina littoralis	Nowra Sandstone	Sedimentary	Yes	0
515	514	210791	378552	Allocasuarina littoralis	Shoalhaven Group	Sedimentary	Yes	0
516	515	210891	148852	Allocasuarina littoralis	Adaminaby Group	Sedimentary	Yes	0
517	516	210891	317752	Allocasuarina littoralis	Hawkesbury Sandstone	Sedimentary	Yes	0
518	517	210991	148952	Allocasuarina littoralis	Adaminaby Group	Sedimentary	Yes	1
519	518	210991	179352	Allocasuarina littoralis	Adaminaby Group	Sedimentary	Yes	0
520	519	210991	298252	Allocasuarina littoralis	Shoalhaven Group	Sedimentary	Yes	0
521	520	210991	298352	Allocasuarina littoralis	Shoalhaven Group	Sedimentary	Yes	0
522	521	210991	319852	Allocasuarina littoralis	Hawkesbury Sandstone	Sedimentary	Yes	1
523	522	210991	334852	Allocasuarina littoralis	Hawkesbury Sandstone	Sedimentary	Yes	0
524	523	210991	385752	Allocasuarina torulosa	Lambie Group	Sedimentary	Yes	0
525	524	210991	408952	Allocasuarina torulosa	Lambie Group	Sedimentary	Yes	0
526	525	211091	272952	Allocasuarina littoralis	Nowra Sandstone	Sedimentary	Yes	0
527	526	211091	298152	Allocasuarina littoralis	Shoalhaven Group	Sedimentary	Yes	0
528	527	211091	298852	Allocasuarina littoralis	Shoalhaven Group	Sedimentary	Yes	0
529	528	211091	331852	Allocasuarina littoralis	Illawarra Coal Measures	Sedimentary	Yes	0
530	529	211191	189152	Allocasuarina littoralis	Adaminaby Group	Sedimentary	Yes	0
531	530	211191	219852	Allocasuarina littoralis	Adaminaby Group	Sedimentary	Yes	0
532	531	211191	332652	Allocasuarina littoralis	Illawarra Coal Measures	Sedimentary	Yes	0
533	532	211191	334952	Allocasuarina littoralis	Hawkesbury Sandstone	Sedimentary	Yes	0
534	533	211291	189052	Allocasuarina littoralis	Adaminaby Group	Sedimentary	Yes	0
535	534	211291	266852	Allocasuarina littoralis	Nowra Sandstone	Sedimentary	Yes	0
536	535	211291	272252	Allocasuarina littoralis	Shoalhaven Group	Sedimentary	Yes	0
537	536	211291	319352	Allocasuarina littoralis	Hawkesbury Sandstone	Sedimentary	Yes	1
538	537	211291	409152	Allocasuarina torulosa	Lambie Group	Sedimentary	Yes	0
539	538	211291	627552	Allocasuarina torulosa	Liverpool Range Volcanics	Sedimentary	Yes	0
540	539	211391	196752	Allocasuarina littoralis	Adaminaby Group	Sedimentary	Yes	0
541	540	211391	332152	Allocasuarina littoralis	Illawarra Coal Measures	Sedimentary	Yes	0
542	541	211391	333052	Allocasuarina littoralis	Illawarra Coal Measures	Sedimentary	Yes	0
543	542	211391	379652	Allocasuarina littoralis	Shoalhaven Group	Sedimentary	Yes	0
544	543	211391	380652	Allocasuarina littoralis	Shoalhaven Group	Sedimentary	Yes	0
545	544	211391	381652	Allocasuarina littoralis	Lambie Group	Sedimentary	Yes	0
546	545	211391	382652	Allocasuarina torulosa	Lambie Group	Sedimentary	Yes	0
547	546	211391	385652	Allocasuarina littoralis	Lambie Group	Sedimentary	Yes	0
548	547	211391	556752	Allocasuarina littoralis	Narrabeen Group	Sedimentary	Yes	0
549	548	211491	213952	Allocasuarina littoralis	Adaminaby Group	Sedimentary	Yes	1
550	549	211491	273952	Allocasuarina littoralis	Nowra Sandstone	Sedimentary	Yes	0
551	550	211491	385252	Allocasuarina littoralis	Lambie Group	Sedimentary	Yes	0
552	551	211491	408852	Allocasuarina torulosa	Lambie Group	Sedimentary	Yes	0
553	552	211591	149452	Allocasuarina littoralis	sedimentary rocks 72357	Sedimentary	No	0
554	553	211591	149652	Allocasuarina littoralis	sedimentary rocks 72357	Sedimentary	No	0
555	554	211691	133152	Allocasuarina littoralis	Adaminaby Group	Sedimentary	Yes	0
556	555	211691	173852	Allocasuarina littoralis	Moruya Tonalite	Other	No	0
557	556	211691	222252	Allocasuarina littoralis	Adaminaby Group	Sedimentary	Yes	0
558	557	211691	282752	Allocasuarina littoralis	Shoalhaven Group	Sedimentary	Yes	0
559	558	211691	300352	Allocasuarina littoralis	Shoalhaven Group	Sedimentary	Yes	1
560	559	211791	147452	Allocasuarina littoralis	Adaminaby Group	Sedimentary	Yes	0
561	560	211791	364752	Allocasuarina torulosa	Bindook Group	Other	No	0
562	561	211791	385052	Allocasuarina torulosa	Lambie Group	Sedimentary	Yes	0
563	562	211891	133352	Allocasuarina littoralis	Adaminaby Group	Sedimentary	Yes	0
564	563	211891	180252	Allocasuarina littoralis	Adaminaby Group	Sedimentary	Yes	0
565	564	211991	315652	Allocasuarina littoralis	Shoalhaven Group	Sedimentary	Yes	0
566	565	211991	385652	Allocasuarina littoralis	Lambie Group	Sedimentary	Yes	0
567	566	211991	393052	Allocasuarina littoralis	Lambie Group	Sedimentary	Yes	0
568	567	212091	155952	Allocasuarina littoralis	Adaminaby Group	Sedimentary	Yes	0
569	568	212091	180352	Allocasuarina littoralis	Adaminaby Group	Sedimentary	Yes	0
570	569	212091	180652	Allocasuarina littoralis	Adaminaby Group	Sedimentary	Yes	0
571	570	212091	281252	Allocasuarina littoralis	Shoalhaven Group	Sedimentary	Yes	0
572	571	212091	324652	Allocasuarina littoralis	Hawkesbury Sandstone	Sedimentary	Yes	0
573	572	212091	409652	Allocasuarina torulosa	Lambie Group	Sedimentary	Yes	0
574	573	212191	170452	Allocasuarina littoralis	alluvium 38485	Other	No	0
575	574	212191	179952	Allocasuarina littoralis	Bergalia Formation	Other	No	0
576	575	212191	282052	Allocasuarina littoralis	Shoalhaven Group	Sedimentary	Yes	0
577	576	212191	311352	Allocasuarina torulosa	Hawkesbury Sandstone	Sedimentary	Yes	0
578	576	212191	311352	Allocasuarina littoralis	Hawkesbury Sandstone	Sedimentary	Yes	0
579	577	212191	314352	Allocasuarina littoralis	Shoalhaven Group	Sedimentary	Yes	0
580	578	212191	393052	Allocasuarina littoralis	Lambie Group	Sedimentary	Yes	0
581	579	212191	504952	Allocasuarina littoralis	Narrabeen Group	Sedimentary	Yes	1
582	580	212291	175252	Allocasuarina littoralis	Moruya Tonalite	Other	No	0
583	581	212291	180252	Allocasuarina littoralis	Adaminaby Group	Sedimentary	Yes	0
584	582	212391	191452	Allocasuarina littoralis	Adaminaby Group	Sedimentary	Yes	0
585	583	212391	192552	Allocasuarina littoralis	Adaminaby Group	Sedimentary	Yes	0
586	584	212391	383652	Allocasuarina littoralis	Lambie Group	Sedimentary	Yes	0
587	585	212391	384652	Allocasuarina torulosa	Lambie Group	Sedimentary	Yes	0
588	586	212391	409552	Allocasuarina torulosa	Lambie Group	Sedimentary	Yes	0
589	587	212391	503152	Allocasuarina littoralis	Narrabeen Group	Sedimentary	Yes	1
590	588	212491	191252	Allocasuarina littoralis	Adaminaby Group	Sedimentary	Yes	0
591	589	212491	268152	Allocasuarina littoralis	Shoalhaven Group	Sedimentary	Yes	0
592	590	212591	155052	Allocasuarina littoralis	Adaminaby Group	Sedimentary	Yes	0
593	591	212591	180952	Allocasuarina littoralis	alluvium 38485	Other	No	0
594	592	212591	192452	Allocasuarina littoralis	Adaminaby Group	Sedimentary	Yes	0
595	593	212591	281052	Allocasuarina littoralis	Shoalhaven Group	Sedimentary	Yes	0
596	594	212591	315652	Allocasuarina littoralis	Hawkesbury Sandstone	Sedimentary	Yes	0
597	595	212591	384152	Allocasuarina torulosa	Lambie Group	Sedimentary	Yes	0
598	596	212591	409552	Allocasuarina torulosa	Lambie Group	Sedimentary	Yes	0
599	597	212691	153352	Allocasuarina littoralis	Adaminaby Group	Sedimentary	Yes	0
600	598	212691	199852	Allocasuarina torulosa	Adaminaby Group	Sedimentary	Yes	0
601	599	212691	319552	Allocasuarina littoralis	Hawkesbury Sandstone	Sedimentary	Yes	1
602	600	212691	409852	Allocasuarina torulosa	Lambie Group	Sedimentary	Yes	0
603	601	212791	185052	Allocasuarina littoralis	Adaminaby Group	Sedimentary	Yes	0
604	602	212791	319052	Allocasuarina littoralis	Hawkesbury Sandstone	Sedimentary	Yes	1
605	603	212791	409052	Allocasuarina torulosa	Lambie Group	Sedimentary	Yes	0
606	604	212891	146452	Allocasuarina littoralis	Adaminaby Group	Sedimentary	Yes	0
607	605	212891	173952	Allocasuarina littoralis	Moruya Tonalite	Other	No	0
608	606	212891	190652	Allocasuarina littoralis	Adaminaby Group	Sedimentary	Yes	0
609	607	212891	200552	Allocasuarina torulosa	Adaminaby Group	Sedimentary	Yes	0
610	607	212891	200552	Allocasuarina littoralis	Adaminaby Group	Sedimentary	Yes	0
611	608	212891	201252	Allocasuarina littoralis	Adaminaby Group	Sedimentary	Yes	1
612	609	212991	332552	Allocasuarina littoralis	Illawarra Coal Measures	Sedimentary	Yes	0
613	610	212991	334952	Allocasuarina littoralis	Illawarra Coal Measures	Sedimentary	Yes	0
614	611	212991	397352	Allocasuarina littoralis	Shoalhaven Group	Sedimentary	Yes	0
615	612	212991	469252	Allocasuarina littoralis	Narrabeen Group	Sedimentary	Yes	0
616	613	212991	546452	Allocasuarina littoralis	Narrabeen Group	Sedimentary	Yes	0
617	614	213091	150252	Allocasuarina littoralis	sedimentary rocks 72357	Sedimentary	No	0
618	615	213091	220852	Allocasuarina littoralis	Adaminaby Group	Sedimentary	Yes	0
619	616	213091	320652	Allocasuarina littoralis	Hawkesbury Sandstone	Sedimentary	Yes	0
620	617	213191	201452	Allocasuarina littoralis	Adaminaby Group	Sedimentary	Yes	0
621	618	213191	468252	Allocasuarina littoralis	Narrabeen Group	Sedimentary	Yes	0
622	619	213291	179552	Allocasuarina littoralis	Bergalia Formation	Other	No	0
623	620	213391	205452	Allocasuarina littoralis	Adaminaby Group	Sedimentary	Yes	0
624	621	213391	377652	Allocasuarina littoralis	Shoalhaven Group	Sedimentary	Yes	0
625	622	213391	383652	Allocasuarina littoralis	Shoalhaven Group	Sedimentary	Yes	0
626	623	213391	387652	Allocasuarina torulosa	Lambie Group	Sedimentary	Yes	0
627	624	213391	410552	Allocasuarina torulosa	Lambie Group	Sedimentary	Yes	0
628	625	213491	377052	Allocasuarina littoralis	Shoalhaven Group	Sedimentary	Yes	0
629	626	213591	182152	Allocasuarina littoralis	Bergalia Formation	Other	No	0
630	627	213591	184352	Allocasuarina littoralis	Bergalia Formation	Other	No	0
631	628	213591	184552	Allocasuarina littoralis	Bergalia Formation	Other	No	0
632	629	213591	189452	Allocasuarina littoralis	Adaminaby Group	Sedimentary	Yes	0
633	630	213591	198952	Allocasuarina littoralis	Adaminaby Group	Sedimentary	Yes	0
634	631	213591	397652	Allocasuarina littoralis	Lambie Group	Sedimentary	Yes	0
635	632	213691	184752	Allocasuarina littoralis	Bergalia Formation	Other	No	0
636	633	213691	376852	Allocasuarina littoralis	Shoalhaven Group	Sedimentary	Yes	0
637	634	213691	514352	Allocasuarina littoralis	Narrabeen Group	Sedimentary	Yes	0
638	635	213791	174452	Allocasuarina littoralis	Adaminaby Group	Sedimentary	Yes	0
639	636	213791	209452	Allocasuarina littoralis	Adaminaby Group	Sedimentary	Yes	1
640	637	213791	397552	Allocasuarina littoralis	Lambie Group	Sedimentary	Yes	0
641	638	213791	544352	Allocasuarina torulosa	Narrabeen Group	Sedimentary	Yes	0
642	639	213891	181652	Allocasuarina littoralis	Bergalia Formation	Other	No	0
643	640	213891	204652	Allocasuarina littoralis	Adaminaby Group	Sedimentary	Yes	0
644	641	213891	346852	Allocasuarina littoralis	Shoalhaven Group	Sedimentary	Yes	0
645	642	213991	154852	Allocasuarina littoralis	Adaminaby Group	Sedimentary	Yes	0
646	643	213991	544752	Allocasuarina torulosa	Narrabeen Group	Sedimentary	Yes	1
647	644	214091	185852	Allocasuarina littoralis	Bergalia Formation	Other	No	0
648	645	214091	229452	Allocasuarina littoralis	Adaminaby Group	Sedimentary	Yes	1
649	646	214191	170752	Allocasuarina littoralis	alluvium 38485	Other	No	0
650	647	214191	185352	Allocasuarina littoralis	Bergalia Formation	Other	No	0
651	648	214191	219452	Allocasuarina littoralis	Adaminaby Group	Sedimentary	Yes	0
652	649	214191	225052	Allocasuarina littoralis	Adaminaby Group	Sedimentary	Yes	0
653	650	214191	338152	Allocasuarina littoralis	Hawkesbury Sandstone	Sedimentary	Yes	0
654	651	214191	473352	Allocasuarina littoralis	Narrabeen Group	Sedimentary	Yes	0
655	652	214291	447552	Allocasuarina littoralis	Narrabeen Group	Sedimentary	Yes	0
656	653	214391	165652	Allocasuarina littoralis	Bingie Bingie Gabbro	Other	No	0
657	654	214391	166452	Allocasuarina littoralis	Meringo Creek Formation	Sedimentary	Yes	0
658	655	214391	205152	Allocasuarina littoralis	Adaminaby Group	Sedimentary	Yes	0
659	656	214391	385652	Allocasuarina torulosa	Lambie Group	Sedimentary	Yes	0
660	657	214391	408952	Allocasuarina torulosa	Lambie Group	Sedimentary	Yes	0
661	658	214491	165152	Allocasuarina littoralis	Bingie Bingie Gabbro	Other	No	1
662	659	214491	195652	Allocasuarina littoralis	Adaminaby Group	Sedimentary	Yes	0
663	660	214491	200952	Allocasuarina littoralis	Adaminaby Group	Sedimentary	Yes	0
664	661	214491	202752	Allocasuarina littoralis	Adaminaby Group	Sedimentary	Yes	0
665	662	214491	317552	Allocasuarina littoralis	Hawkesbury Sandstone	Sedimentary	Yes	0
666	663	214491	350352	Allocasuarina littoralis	Hawkesbury Sandstone	Sedimentary	Yes	0
667	664	214491	545152	Allocasuarina littoralis	Narrabeen Group	Sedimentary	Yes	0
668	665	214591	190852	Allocasuarina littoralis	Adaminaby Group	Sedimentary	Yes	0
669	666	214591	313652	Allocasuarina littoralis	Shoalhaven Group	Sedimentary	Yes	0
670	667	214591	370252	Allocasuarina littoralis	Bindook Group	Other	No	0
671	668	214691	136852	Allocasuarina littoralis	Bogolo Formation	Sedimentary	Yes	0
672	669	214691	165552	Allocasuarina littoralis	Bingie Bingie Gabbro	Other	No	0
673	670	214691	196052	Allocasuarina littoralis	Adaminaby Group	Sedimentary	Yes	0
674	671	214691	289952	Allocasuarina littoralis	Shoalhaven Group	Sedimentary	Yes	0
675	672	214691	319752	Allocasuarina littoralis	Hawkesbury Sandstone	Sedimentary	Yes	1
676	673	214691	319852	Allocasuarina littoralis	Hawkesbury Sandstone	Sedimentary	Yes	1
677	674	214691	377552	Allocasuarina torulosa	Shoalhaven Group	Sedimentary	Yes	0
678	675	214691	468252	Allocasuarina littoralis	Narrabeen Group	Sedimentary	Yes	0
679	676	214691	471352	Allocasuarina littoralis	Narrabeen Group	Sedimentary	Yes	0
680	677	214691	559552	Allocasuarina littoralis	Narrabeen Group	Sedimentary	Yes	0
681	678	214791	185452	Allocasuarina littoralis	Bergalia Formation	Other	No	0
682	679	214791	319752	Allocasuarina littoralis	Hawkesbury Sandstone	Sedimentary	Yes	1
683	680	214791	337752	Allocasuarina littoralis	Hawkesbury Sandstone	Sedimentary	Yes	0
684	681	214791	370252	Allocasuarina torulosa	Bindook Group	Other	No	0
685	682	214791	370352	Allocasuarina torulosa	Bindook Group	Other	No	0
686	683	214791	489752	Allocasuarina littoralis	Narrabeen Group	Sedimentary	Yes	0
687	684	214791	559352	Allocasuarina littoralis	Singleton Supergroup	Sedimentary	Yes	0
688	685	214891	186352	Allocasuarina littoralis	alluvium 38485	Other	No	0
689	686	214891	319952	Allocasuarina littoralis	Hawkesbury Sandstone	Sedimentary	Yes	1
690	687	214991	319752	Allocasuarina littoralis	Hawkesbury Sandstone	Sedimentary	Yes	1
691	688	214991	319852	Allocasuarina littoralis	Hawkesbury Sandstone	Sedimentary	Yes	1
692	689	214991	319952	Allocasuarina littoralis	Hawkesbury Sandstone	Sedimentary	Yes	1
693	690	214991	410452	Allocasuarina torulosa	Lambie Group	Sedimentary	Yes	0
694	691	215091	201952	Allocasuarina torulosa	Adaminaby Group	Sedimentary	Yes	0
695	692	215091	320052	Allocasuarina littoralis	Hawkesbury Sandstone	Sedimentary	Yes	1
696	693	215091	320152	Allocasuarina littoralis	Hawkesbury Sandstone	Sedimentary	Yes	1
697	694	215091	348852	Allocasuarina littoralis	Hawkesbury Sandstone	Sedimentary	Yes	0
698	695	215091	391352	Allocasuarina torulosa	Lambie Group	Sedimentary	Yes	0
699	696	215091	410152	Allocasuarina torulosa	Lambie Group	Sedimentary	Yes	1
700	697	215091	411052	Allocasuarina torulosa	Redfern Granite	Other	No	0
701	698	215091	413652	Allocasuarina torulosa	Redfern Granite	Other	No	0
702	699	215191	169452	Allocasuarina littoralis	Meringo Creek Formation	Sedimentary	Yes	0
703	700	215191	197652	Allocasuarina littoralis	Adaminaby Group	Sedimentary	Yes	0
704	701	215191	319652	Allocasuarina littoralis	Hawkesbury Sandstone	Sedimentary	Yes	1
705	702	215191	423552	Allocasuarina littoralis	Shoalhaven Group	Sedimentary	Yes	0
706	703	215191	559852	Allocasuarina littoralis	Narrabeen Group	Sedimentary	Yes	0
707	704	215191	560052	Allocasuarina littoralis	Narrabeen Group	Sedimentary	Yes	0
708	705	215291	168652	Allocasuarina littoralis	Meringo Creek Formation	Sedimentary	Yes	0
709	706	215291	195052	Allocasuarina littoralis	Adaminaby Group	Sedimentary	Yes	0
710	707	215291	319652	Allocasuarina littoralis	Hawkesbury Sandstone	Sedimentary	Yes	1
711	708	215291	376952	Allocasuarina torulosa	Lambie Group	Sedimentary	Yes	0
712	709	215391	169452	Allocasuarina littoralis	Meringo Creek Formation	Sedimentary	Yes	0
713	710	215391	170652	Allocasuarina littoralis	Meringo Creek Formation	Sedimentary	Yes	0
714	711	215391	193652	Allocasuarina littoralis	Adaminaby Group	Sedimentary	Yes	0
715	712	215391	371552	Allocasuarina torulosa	Illawarra Coal Measures	Sedimentary	Yes	0
716	713	215391	477552	Allocasuarina littoralis	Illawarra Coal Measures	Sedimentary	Yes	0
717	714	215491	169252	Allocasuarina littoralis	Meringo Creek Formation	Sedimentary	Yes	0
718	715	215491	169752	Allocasuarina littoralis	Meringo Creek Formation	Sedimentary	Yes	0
719	716	215491	170052	Allocasuarina littoralis	Meringo Creek Formation	Sedimentary	Yes	0
720	717	215491	305452	Allocasuarina littoralis	Shoalhaven Group	Sedimentary	Yes	0
721	718	215491	312852	Allocasuarina littoralis	Hawkesbury Sandstone	Sedimentary	Yes	0
722	719	215491	625852	Allocasuarina torulosa	Liverpool Range Volcanics	Sedimentary	Yes	0
723	720	215591	174452	Allocasuarina littoralis	alluvium 38485	Other	No	0
724	721	215591	190052	Allocasuarina littoralis	Adaminaby Group	Sedimentary	Yes	0
725	722	215591	337252	Allocasuarina littoralis	Hawkesbury Sandstone	Sedimentary	Yes	0
726	723	215591	371352	Allocasuarina littoralis	Illawarra Coal Measures	Sedimentary	Yes	0
727	724	215591	391852	Allocasuarina torulosa	Lambie Group	Sedimentary	Yes	0
728	725	215591	410952	Allocasuarina torulosa	Redfern Granite	Other	No	0
729	726	215591	536052	Allocasuarina littoralis	Narrabeen Group	Sedimentary	Yes	0
730	727	215691	313552	Allocasuarina littoralis	Shoalhaven Group	Sedimentary	Yes	0
731	728	215691	337352	Allocasuarina littoralis	Hawkesbury Sandstone	Sedimentary	Yes	0
732	729	215691	347052	Allocasuarina littoralis	Shoalhaven Group	Sedimentary	Yes	0
733	730	215691	371552	Allocasuarina torulosa	Bindook Group	Other	No	1
734	731	215791	190452	Allocasuarina littoralis	Adaminaby Group	Sedimentary	Yes	0
735	732	215791	327752	Allocasuarina littoralis	Hawkesbury Sandstone	Sedimentary	Yes	1
736	733	215791	327852	Allocasuarina littoralis	Hawkesbury Sandstone	Sedimentary	Yes	0
737	734	215791	331352	Allocasuarina littoralis	Illawarra Coal Measures	Sedimentary	Yes	0
738	735	215791	391752	Allocasuarina torulosa	Lambie Group	Sedimentary	Yes	0
739	736	215891	175852	Allocasuarina littoralis	Adaminaby Group	Sedimentary	Yes	0
740	737	215891	189152	Allocasuarina littoralis	Adaminaby Group	Sedimentary	Yes	0
741	738	215891	201152	Allocasuarina littoralis	Adaminaby Group	Sedimentary	Yes	0
742	739	215891	202152	Allocasuarina littoralis	Adaminaby Group	Sedimentary	Yes	0
743	740	215891	337452	Allocasuarina littoralis	Hawkesbury Sandstone	Sedimentary	Yes	0
744	741	215991	196152	Allocasuarina littoralis	Adaminaby Group	Sedimentary	Yes	0
745	742	215991	202152	Allocasuarina littoralis	Adaminaby Group	Sedimentary	Yes	0
746	743	215991	322252	Allocasuarina littoralis	Robertson Basalt	Other	No	0
747	744	215991	328952	Allocasuarina littoralis	Hawkesbury Sandstone	Sedimentary	Yes	0
748	745	215991	349652	Allocasuarina littoralis	Hawkesbury Sandstone	Sedimentary	Yes	0
749	746	215991	391952	Allocasuarina torulosa	Lambie Group	Sedimentary	Yes	0
750	747	215991	419352	Allocasuarina littoralis	Redfern Granite	Other	No	0
751	748	216091	164252	Allocasuarina littoralis	Bingie Bingie Gabbro	Other	No	0
752	749	216091	165952	Allocasuarina littoralis	mafic intrusives 42172	Other	No	0
753	750	216091	166452	Allocasuarina littoralis	Adaminaby Group	Sedimentary	Yes	0
754	751	216091	337452	Allocasuarina littoralis	Hawkesbury Sandstone	Sedimentary	Yes	0
755	752	216091	348252	Allocasuarina littoralis	Hawkesbury Sandstone	Sedimentary	Yes	0
756	753	216091	533052	Allocasuarina littoralis	Narrabeen Group	Sedimentary	Yes	0
757	754	216191	221752	Allocasuarina littoralis	Adaminaby Group	Sedimentary	Yes	0
758	755	216191	301952	Allocasuarina littoralis	Shoalhaven Group	Sedimentary	Yes	0
759	756	216191	346552	Allocasuarina littoralis	Hawkesbury Sandstone	Sedimentary	Yes	0
760	757	216191	348352	Allocasuarina littoralis	Hawkesbury Sandstone	Sedimentary	Yes	0
761	758	216191	410652	Allocasuarina torulosa	Shoalhaven Group	Sedimentary	Yes	0
762	759	216291	164352	Allocasuarina littoralis	Bingie Bingie Gabbro	Other	No	0
763	760	216291	181452	Allocasuarina littoralis	alluvium 38485	Other	No	0
764	761	216291	329652	Allocasuarina littoralis	Hawkesbury Sandstone	Sedimentary	Yes	0
765	762	216291	500652	Allocasuarina littoralis	Illawarra Coal Measures	Sedimentary	Yes	0
766	763	216291	528152	Allocasuarina littoralis	Singleton Supergroup	Sedimentary	Yes	0
767	764	216391	181352	Allocasuarina littoralis	alluvium 38485	Other	No	0
768	765	216391	181852	Allocasuarina littoralis	alluvium 38485	Other	No	0
769	766	216391	207752	Allocasuarina littoralis	Adaminaby Group	Sedimentary	Yes	0
770	767	216391	385652	Allocasuarina torulosa	Shoalhaven Group	Sedimentary	Yes	0
771	768	216391	386652	Allocasuarina torulosa	Lambie Group	Sedimentary	Yes	0
772	769	216391	392752	Allocasuarina torulosa	Lambie Group	Sedimentary	Yes	0
773	770	216491	562752	Allocasuarina littoralis	Narrabeen Group	Sedimentary	Yes	0
774	771	216591	182252	Allocasuarina littoralis	alluvium 38485	Other	No	0
775	772	216591	183052	Allocasuarina littoralis	alluvium 38485	Other	No	0
776	773	216591	185252	Allocasuarina littoralis	Adaminaby Group	Sedimentary	Yes	0
777	774	216591	205852	Allocasuarina littoralis	Adaminaby Group	Sedimentary	Yes	0
778	775	216591	384252	Allocasuarina torulosa	Shoalhaven Group	Sedimentary	Yes	0
779	776	216591	384552	Allocasuarina littoralis	Shoalhaven Group	Sedimentary	Yes	0
780	777	216591	563452	Allocasuarina littoralis	Narrabeen Group	Sedimentary	Yes	0
781	778	216691	205952	Allocasuarina littoralis	Adaminaby Group	Sedimentary	Yes	0
782	779	216691	309152	Allocasuarina littoralis	Shoalhaven Group	Sedimentary	Yes	0
783	780	216691	371552	Allocasuarina torulosa	Illawarra Coal Measures	Sedimentary	Yes	0
784	781	216691	393252	Allocasuarina littoralis	Lambie Group	Sedimentary	Yes	0
785	782	216691	393452	Allocasuarina torulosa	Lambie Group	Sedimentary	Yes	0
786	783	216691	401352	Allocasuarina torulosa	Lambie Group	Sedimentary	Yes	0
787	784	216691	563152	Allocasuarina littoralis	Narrabeen Group	Sedimentary	Yes	0
788	785	216791	185852	Allocasuarina littoralis	alluvium 38485	Other	No	0
789	786	216791	394252	Allocasuarina torulosa	Lambie Group	Sedimentary	Yes	0
790	787	216791	401052	Allocasuarina torulosa	Lambie Group	Sedimentary	Yes	0
791	788	216791	479852	Allocasuarina littoralis	Illawarra Coal Measures	Sedimentary	Yes	0
792	789	216791	512152	Allocasuarina littoralis	Narrabeen Group	Sedimentary	Yes	0
793	790	216891	289452	Allocasuarina littoralis	Nowra Sandstone	Sedimentary	Yes	0
794	791	216891	329252	Allocasuarina littoralis	Hawkesbury Sandstone	Sedimentary	Yes	0
795	792	216891	394052	Allocasuarina torulosa	Lambie Group	Sedimentary	Yes	0
796	793	216991	336552	Allocasuarina littoralis	Hawkesbury Sandstone	Sedimentary	Yes	0
797	794	216991	386952	Allocasuarina torulosa	Shoalhaven Group	Sedimentary	Yes	0
798	795	216991	422252	Allocasuarina littoralis	Shoalhaven Group	Sedimentary	Yes	0
799	796	217091	310252	Allocasuarina littoralis	Nowra Sandstone	Sedimentary	Yes	0
800	797	217091	337852	Allocasuarina littoralis	Hawkesbury Sandstone	Sedimentary	Yes	0
801	798	217191	199252	Allocasuarina torulosa	Adaminaby Group	Sedimentary	Yes	0
802	799	217191	290352	Allocasuarina littoralis	Shoalhaven Group	Sedimentary	Yes	0
803	800	217191	336652	Allocasuarina littoralis	Shoalhaven Group	Sedimentary	Yes	0
804	801	217291	199252	Allocasuarina torulosa	Adaminaby Group	Sedimentary	Yes	0
805	802	217291	199352	Allocasuarina torulosa	Adaminaby Group	Sedimentary	Yes	0
806	803	217291	200352	Allocasuarina littoralis	Adaminaby Group	Sedimentary	Yes	0
807	803	217291	200352	Allocasuarina littoralis	Adaminaby Group	Sedimentary	Yes	1
808	804	217291	393952	Allocasuarina torulosa	Lambie Group	Sedimentary	Yes	0
809	805	217391	199252	Allocasuarina torulosa	Adaminaby Group	Sedimentary	Yes	0
810	806	217391	199352	Allocasuarina torulosa	Adaminaby Group	Sedimentary	Yes	0
811	807	217391	306852	Allocasuarina littoralis	Hawkesbury Sandstone	Sedimentary	Yes	0
812	808	217391	387652	Allocasuarina torulosa	Lambie Group	Sedimentary	Yes	0
813	809	217391	502552	Allocasuarina littoralis	Narrabeen Group	Sedimentary	Yes	0
814	810	217491	292152	Allocasuarina littoralis	Shoalhaven Group	Sedimentary	Yes	0
815	811	217591	195352	Allocasuarina littoralis	Wagonga Group	Sedimentary	Yes	0
816	812	217591	290952	Allocasuarina littoralis	Shoalhaven Group	Sedimentary	Yes	0
817	813	217691	307552	Allocasuarina littoralis	Shoalhaven Group	Sedimentary	Yes	0
818	814	217691	309552	Allocasuarina littoralis	Shoalhaven Group	Sedimentary	Yes	0
819	815	217691	327152	Allocasuarina littoralis	Hawkesbury Sandstone	Sedimentary	Yes	0
820	816	217691	408752	Allocasuarina littoralis	Shoalhaven Group	Sedimentary	Yes	0
821	817	217791	188052	Allocasuarina littoralis	Adaminaby Group	Sedimentary	Yes	0
822	818	217791	305552	Allocasuarina littoralis	Shoalhaven Group	Sedimentary	Yes	0
823	819	217891	188152	Allocasuarina littoralis	Adaminaby Group	Sedimentary	Yes	0
824	820	217891	204452	Allocasuarina littoralis	Adaminaby Group	Sedimentary	Yes	0
825	821	217891	205552	Allocasuarina littoralis	Adaminaby Group	Sedimentary	Yes	0
826	822	217891	268752	Allocasuarina littoralis	Nowra Sandstone	Sedimentary	Yes	0
827	823	217991	205452	Allocasuarina littoralis	Adaminaby Group	Sedimentary	Yes	0
828	824	217991	205652	Allocasuarina littoralis	Adaminaby Group	Sedimentary	Yes	0
829	825	217991	354652	Allocasuarina littoralis	Shoalhaven Group	Sedimentary	Yes	0
830	826	217991	403852	Allocasuarina torulosa	Lambie Group	Sedimentary	Yes	0
831	827	218091	188352	Allocasuarina littoralis	Adaminaby Group	Sedimentary	Yes	0
832	828	218091	305152	Allocasuarina littoralis	Tallong Conglomerate	Sedimentary	Yes	0
833	829	218191	305252	Allocasuarina littoralis	Tallong Conglomerate	Sedimentary	Yes	0
834	830	218191	305452	Allocasuarina littoralis	Tallong Conglomerate	Sedimentary	Yes	0
835	831	218191	406752	Allocasuarina torulosa	Shoalhaven Group	Sedimentary	Yes	0
836	832	218191	407452	Allocasuarina torulosa	Shoalhaven Group	Sedimentary	Yes	0
837	833	218291	506752	Allocasuarina littoralis	Narrabeen Group	Sedimentary	Yes	0
838	834	218391	188052	Allocasuarina littoralis	Adaminaby Group	Sedimentary	Yes	0
839	835	218391	200052	Allocasuarina littoralis	Adaminaby Group	Sedimentary	Yes	0
840	836	218391	394652	Allocasuarina torulosa	Lambie Group	Sedimentary	Yes	0
841	836	218391	394652	Allocasuarina littoralis	Lambie Group	Sedimentary	Yes	0
842	837	218391	402852	Allocasuarina torulosa	Lambie Group	Sedimentary	Yes	0
843	838	218491	218452	Allocasuarina littoralis	Adaminaby Group	Sedimentary	Yes	0
844	839	218491	312852	Allocasuarina littoralis	Hawkesbury Sandstone	Sedimentary	Yes	0
845	840	218591	218452	Allocasuarina littoralis	Adaminaby Group	Sedimentary	Yes	0
846	841	218591	306452	Allocasuarina littoralis	Shoalhaven Group	Sedimentary	Yes	0
847	842	218591	370652	Allocasuarina littoralis	Bindook Group	Other	No	0
848	843	218591	474452	Allocasuarina littoralis	Narrabeen Group	Sedimentary	Yes	0
849	844	218591	507852	Allocasuarina littoralis	Narrabeen Group	Sedimentary	Yes	0
850	845	218691	200152	Allocasuarina littoralis	Adaminaby Group	Sedimentary	Yes	0
851	846	218691	392652	Allocasuarina torulosa	Lambie Group	Sedimentary	Yes	0
852	847	218791	194452	Allocasuarina littoralis	Wagonga Group	Sedimentary	Yes	0
853	848	218791	411052	Allocasuarina littoralis	Narrabeen Group	Sedimentary	Yes	0
854	849	218791	413752	Allocasuarina littoralis	Narrabeen Group	Sedimentary	Yes	0
855	850	218891	396152	Allocasuarina torulosa	Lambie Group	Sedimentary	Yes	0
856	851	218891	403152	Allocasuarina torulosa	Lambie Group	Sedimentary	Yes	0
857	852	218991	307552	Allocasuarina littoralis	Shoalhaven Group	Sedimentary	Yes	0
858	853	218991	311952	Allocasuarina torulosa	Shoalhaven Group	Sedimentary	Yes	0
859	854	218991	506952	Allocasuarina littoralis	Narrabeen Group	Sedimentary	Yes	0
860	855	218991	532152	Allocasuarina torulosa	Singleton Supergroup	Sedimentary	Yes	0
861	856	219091	308652	Allocasuarina littoralis	Shoalhaven Group	Sedimentary	Yes	0
862	857	219091	318752	Allocasuarina littoralis	Wianamatta Group	Sedimentary	Yes	0
863	858	219191	415152	Allocasuarina littoralis	Narrabeen Group	Sedimentary	Yes	0
864	859	219391	186452	Allocasuarina littoralis	Wagonga Group	Sedimentary	Yes	0
865	860	219391	193552	Allocasuarina littoralis	Wagonga Group	Sedimentary	Yes	0
866	861	219391	229252	Allocasuarina littoralis	Adaminaby Group	Sedimentary	Yes	0
867	862	219391	531452	Allocasuarina littoralis	Singleton Supergroup	Sedimentary	Yes	0
868	863	219491	209552	Allocasuarina littoralis	Adaminaby Group	Sedimentary	Yes	0
869	864	219491	306852	Allocasuarina littoralis	Shoalhaven Group	Sedimentary	Yes	0
870	865	219591	193352	Allocasuarina littoralis	Wagonga Group	Sedimentary	Yes	0
871	866	219591	193452	Allocasuarina littoralis	Wagonga Group	Sedimentary	Yes	0
872	867	219591	202652	Allocasuarina littoralis	Adaminaby Group	Sedimentary	Yes	0
873	868	219591	307252	Allocasuarina littoralis	Shoalhaven Group	Sedimentary	Yes	0
874	869	219591	348552	Allocasuarina littoralis	Hawkesbury Sandstone	Sedimentary	Yes	0
875	870	219691	193352	Allocasuarina littoralis	Wagonga Group	Sedimentary	Yes	0
876	871	219691	313752	Allocasuarina littoralis	Hawkesbury Sandstone	Sedimentary	Yes	0
877	872	219791	191652	Allocasuarina littoralis	Wagonga Group	Sedimentary	Yes	1
878	873	219791	354852	Allocasuarina littoralis	Shoalhaven Group	Sedimentary	Yes	0
879	874	219791	355252	Allocasuarina littoralis	Shoalhaven Group	Sedimentary	Yes	0
880	875	219791	372552	Allocasuarina littoralis	Bindook Group	Other	No	0
881	876	219891	199852	Allocasuarina littoralis	alluvium 38485	Other	No	0
882	877	219891	200052	Allocasuarina littoralis	alluvium 38485	Other	No	0
883	878	219891	373352	Allocasuarina littoralis	Bindook Group	Other	No	0
884	879	219991	191752	Allocasuarina littoralis	Wagonga Group	Sedimentary	Yes	0
885	880	220091	191652	Allocasuarina littoralis	Wagonga Group	Sedimentary	Yes	0
886	881	220091	193252	Allocasuarina littoralis	Wagonga Group	Sedimentary	Yes	0
887	882	220191	204352	Allocasuarina littoralis	Adaminaby Group	Sedimentary	Yes	0
888	883	220291	186352	Allocasuarina littoralis	Wagonga Group	Sedimentary	Yes	0
889	884	220491	200052	Allocasuarina littoralis	Wagonga Group	Sedimentary	Yes	0
890	885	220491	309152	Allocasuarina littoralis	Nowra Sandstone	Sedimentary	Yes	0
891	886	220491	317152	Allocasuarina littoralis	Hawkesbury Sandstone	Sedimentary	Yes	0
892	887	220491	348652	Allocasuarina littoralis	Hawkesbury Sandstone	Sedimentary	Yes	0
893	888	220591	377352	Allocasuarina torulosa	Shoalhaven Group	Sedimentary	Yes	0
894	889	220591	377752	Allocasuarina torulosa	Shoalhaven Group	Sedimentary	Yes	0
895	890	220591	405552	Allocasuarina torulosa	Shoalhaven Group	Sedimentary	Yes	0
896	891	220691	344452	Allocasuarina littoralis	Hawkesbury Sandstone	Sedimentary	Yes	0
897	892	220791	191052	Allocasuarina littoralis	Wagonga Group	Sedimentary	Yes	0
898	893	220991	409752	Allocasuarina littoralis	Shoalhaven Group	Sedimentary	Yes	0
899	894	220991	476252	Allocasuarina littoralis	Narrabeen Group	Sedimentary	Yes	0
900	895	221091	201152	Allocasuarina littoralis	Wagonga Group	Sedimentary	Yes	0
901	896	221091	378452	Allocasuarina littoralis	Shoalhaven Group	Sedimentary	Yes	0
902	897	221091	427852	Allocasuarina littoralis	Narrabeen Group	Sedimentary	Yes	0
903	898	221191	199352	Allocasuarina littoralis	Wagonga Group	Sedimentary	Yes	0
904	899	221191	262852	Allocasuarina littoralis	Shoalhaven Group	Sedimentary	Yes	0
905	900	221191	380652	Allocasuarina littoralis	Hawkesbury Sandstone	Sedimentary	Yes	0
906	901	221191	409252	Allocasuarina littoralis	Shoalhaven Group	Sedimentary	Yes	0
907	902	221291	394252	Allocasuarina torulosa	Shoalhaven Group	Sedimentary	Yes	0
908	903	221291	476052	Allocasuarina littoralis	Narrabeen Group	Sedimentary	Yes	0
909	904	221391	308752	Allocasuarina littoralis	Nowra Sandstone	Sedimentary	Yes	0
910	905	221391	316952	Allocasuarina littoralis	Hawkesbury Sandstone	Sedimentary	Yes	0
911	906	221391	343152	Allocasuarina littoralis	Hawkesbury Sandstone	Sedimentary	Yes	0
912	907	221391	394852	Allocasuarina torulosa	Shoalhaven Group	Sedimentary	Yes	0
913	908	221391	435552	Allocasuarina torulosa	Illawarra Coal Measures	Sedimentary	Yes	0
914	909	221491	402952	Allocasuarina torulosa	Shoalhaven Group	Sedimentary	Yes	0
915	910	221491	418952	Allocasuarina littoralis	Narrabeen Group	Sedimentary	Yes	0
916	911	221591	189352	Allocasuarina torulosa	Wagonga Group	Sedimentary	Yes	0
917	911	221591	189352	Allocasuarina littoralis	Wagonga Group	Sedimentary	Yes	0
918	912	221591	403052	Allocasuarina littoralis	Lambie Group	Sedimentary	Yes	0
919	913	221591	436052	Allocasuarina torulosa	Shoalhaven Group	Sedimentary	Yes	0
920	914	221791	400352	Allocasuarina torulosa	Lambie Group	Sedimentary	Yes	0
921	915	221791	401152	Allocasuarina littoralis	Shoalhaven Group	Sedimentary	Yes	0
922	916	221791	427852	Allocasuarina torulosa	Narrabeen Group	Sedimentary	Yes	0
923	917	221791	436152	Allocasuarina littoralis	Shoalhaven Group	Sedimentary	Yes	0
924	918	221891	199552	Allocasuarina littoralis	Wagonga Group	Sedimentary	Yes	1
925	919	221891	562952	Allocasuarina littoralis	Narrabeen Group	Sedimentary	Yes	0
926	920	221991	350352	Allocasuarina littoralis	Hawkesbury Sandstone	Sedimentary	Yes	0
927	921	221991	400452	Allocasuarina torulosa	Shoalhaven Group	Sedimentary	Yes	0
928	922	221991	479252	Allocasuarina torulosa	Illawarra Coal Measures	Sedimentary	Yes	0
929	923	222091	313352	Allocasuarina littoralis	Hawkesbury Sandstone	Sedimentary	Yes	0
930	924	222091	394452	Allocasuarina torulosa	Shoalhaven Group	Sedimentary	Yes	0
931	925	222091	401652	Allocasuarina littoralis	Shoalhaven Group	Sedimentary	Yes	0
932	926	222091	515652	Allocasuarina littoralis	Narrabeen Group	Sedimentary	Yes	0
933	927	222191	199252	Allocasuarina littoralis	Wagonga Group	Sedimentary	Yes	0
934	928	222191	351052	Allocasuarina littoralis	Hawkesbury Sandstone	Sedimentary	Yes	0
935	929	222191	400252	Allocasuarina torulosa	Shoalhaven Group	Sedimentary	Yes	0
936	930	222191	401952	Allocasuarina torulosa	Shoalhaven Group	Sedimentary	Yes	0
937	931	222291	201052	Allocasuarina littoralis	Wagonga Group	Sedimentary	Yes	0
938	932	222291	350352	Allocasuarina littoralis	Hawkesbury Sandstone	Sedimentary	Yes	0
939	933	222291	402152	Allocasuarina torulosa	Shoalhaven Group	Sedimentary	Yes	0
940	934	222291	414452	Allocasuarina torulosa	Shoalhaven Group	Sedimentary	Yes	0
941	935	222391	428552	Allocasuarina littoralis	Narrabeen Group	Sedimentary	Yes	0
942	936	222391	477752	Allocasuarina torulosa	Illawarra Coal Measures	Sedimentary	Yes	0
943	937	222391	477952	Allocasuarina torulosa	Illawarra Coal Measures	Sedimentary	Yes	0
944	938	222491	380052	Allocasuarina littoralis	Hawkesbury Sandstone	Sedimentary	Yes	0
945	939	222491	380552	Allocasuarina littoralis	Hawkesbury Sandstone	Sedimentary	Yes	0
946	940	222591	418252	Allocasuarina littoralis	Narrabeen Group	Sedimentary	Yes	0
947	941	222691	393752	Allocasuarina torulosa	Lambie Group	Sedimentary	Yes	0
948	942	222691	400152	Allocasuarina torulosa	Shoalhaven Group	Sedimentary	Yes	0
949	943	222791	315252	Allocasuarina littoralis	Hawkesbury Sandstone	Sedimentary	Yes	0
950	944	222791	571652	Allocasuarina littoralis	Narrabeen Group	Sedimentary	Yes	0
951	945	222891	312252	Allocasuarina littoralis	Illawarra Coal Measures	Sedimentary	Yes	0
952	946	222891	313352	Allocasuarina littoralis	Hawkesbury Sandstone	Sedimentary	Yes	0
953	947	222891	372652	Allocasuarina littoralis	Shoalhaven Group	Sedimentary	Yes	0
954	948	222891	412352	Allocasuarina littoralis	Narrabeen Group	Sedimentary	Yes	0
955	949	223091	315752	Allocasuarina littoralis	Hawkesbury Sandstone	Sedimentary	Yes	0
956	950	223191	313752	Allocasuarina littoralis	Hawkesbury Sandstone	Sedimentary	Yes	0
957	951	223191	373152	Allocasuarina littoralis	Shoalhaven Group	Sedimentary	Yes	0
958	952	223291	563952	Allocasuarina littoralis	Narrabeen Group	Sedimentary	Yes	0
959	953	223391	573952	Allocasuarina littoralis	Narrabeen Group	Sedimentary	Yes	0
960	954	223491	206752	Allocasuarina littoralis	Adaminaby Group	Sedimentary	Yes	0
961	955	223491	372952	Allocasuarina littoralis	Shoalhaven Group	Sedimentary	Yes	0
962	956	223591	545452	Allocasuarina littoralis	Narrabeen Group	Sedimentary	Yes	0
963	957	223691	564152	Allocasuarina littoralis	Narrabeen Group	Sedimentary	Yes	0
964	958	223791	198752	Allocasuarina littoralis	Wagonga Group	Sedimentary	Yes	0
965	959	223791	207152	Allocasuarina littoralis	Adaminaby Group	Sedimentary	Yes	0
966	960	223791	406952	Allocasuarina torulosa	Lambie Group	Sedimentary	Yes	0
967	961	223791	545752	Allocasuarina littoralis	Narrabeen Group	Sedimentary	Yes	0
968	962	223891	336952	Allocasuarina littoralis	Hawkesbury Sandstone	Sedimentary	Yes	0
969	963	223891	372752	Allocasuarina littoralis	Shoalhaven Group	Sedimentary	Yes	0
970	964	223891	574752	Allocasuarina littoralis	Narrabeen Group	Sedimentary	Yes	0
971	965	223991	372652	Allocasuarina littoralis	Shoalhaven Group	Sedimentary	Yes	0
972	966	223991	420552	Allocasuarina littoralis	Narrabeen Group	Sedimentary	Yes	0
973	967	224091	201452	Allocasuarina littoralis	Wagonga Group	Sedimentary	Yes	0
974	968	224091	207052	Allocasuarina littoralis	Adaminaby Group	Sedimentary	Yes	0
975	969	224191	421452	Allocasuarina littoralis	Narrabeen Group	Sedimentary	Yes	0
976	970	224291	204552	Allocasuarina littoralis	Wagonga Group	Sedimentary	Yes	0
977	971	224291	205752	Allocasuarina littoralis	Wagonga Group	Sedimentary	Yes	0
978	972	224291	205852	Allocasuarina littoralis	Wagonga Group	Sedimentary	Yes	0
979	973	224291	397852	Allocasuarina littoralis	Shoalhaven Group	Sedimentary	Yes	0
980	974	224491	397352	Allocasuarina torulosa	Shoalhaven Group	Sedimentary	Yes	0
981	975	224491	434652	Allocasuarina littoralis	Shoalhaven Group	Sedimentary	Yes	0
982	976	224691	204952	Allocasuarina littoralis	Wagonga Group	Sedimentary	Yes	0
983	977	224691	373052	Allocasuarina littoralis	Shoalhaven Group	Sedimentary	Yes	0
984	978	224791	406052	Allocasuarina torulosa	Shoalhaven Group	Sedimentary	Yes	0
985	979	224891	313452	Allocasuarina littoralis	Hawkesbury Sandstone	Sedimentary	Yes	0
986	980	224891	375652	Allocasuarina torulosa	Shoalhaven Group	Sedimentary	Yes	0
987	981	224891	376152	Allocasuarina littoralis	Shoalhaven Group	Sedimentary	Yes	0
988	982	224991	376452	Allocasuarina torulosa	Shoalhaven Group	Sedimentary	Yes	0
989	983	224991	402052	Allocasuarina torulosa	Lambie Group	Sedimentary	Yes	0
990	984	224991	434552	Allocasuarina littoralis	Shoalhaven Group	Sedimentary	Yes	0
991	985	225091	344852	Allocasuarina littoralis	Hawkesbury Sandstone	Sedimentary	Yes	0
992	986	225091	395752	Allocasuarina littoralis	Lambie Group	Sedimentary	Yes	0
993	987	225191	201252	Allocasuarina littoralis	Wagonga Group	Sedimentary	Yes	0
994	988	225191	373152	Allocasuarina littoralis	Shoalhaven Group	Sedimentary	Yes	0
995	989	225291	376552	Allocasuarina littoralis	Hawkesbury Sandstone	Sedimentary	Yes	0
996	990	225391	198652	Allocasuarina littoralis	Wagonga Group	Sedimentary	Yes	0
997	991	225491	200752	Allocasuarina littoralis	Wagonga Group	Sedimentary	Yes	0
998	992	225491	204352	Allocasuarina littoralis	Wagonga Group	Sedimentary	Yes	0
999	993	225491	204552	Allocasuarina littoralis	Wagonga Group	Sedimentary	Yes	0
1000	994	225491	214052	Allocasuarina littoralis	Adaminaby Group	Sedimentary	Yes	0
1001	995	225491	308352	Allocasuarina littoralis	Hawkesbury Sandstone	Sedimentary	Yes	0
1002	996	225491	407752	Allocasuarina torulosa	Shoalhaven Group	Sedimentary	Yes	0
1003	997	225591	198752	Allocasuarina littoralis	Wagonga Group	Sedimentary	Yes	0
1004	998	225691	212552	Allocasuarina littoralis	Adaminaby Group	Sedimentary	Yes	0
1005	999	225691	344652	Allocasuarina littoralis	Hawkesbury Sandstone	Sedimentary	Yes	0
1006	1000	225791	198652	Allocasuarina littoralis	Wagonga Group	Sedimentary	Yes	0
1007	1001	225791	410752	Allocasuarina torulosa	Shoalhaven Group	Sedimentary	Yes	0
1008	1002	225791	463652	Allocasuarina littoralis	Narrabeen Group	Sedimentary	Yes	0
1009	1003	225891	198852	Allocasuarina littoralis	Wagonga Group	Sedimentary	Yes	0
1010	1004	225891	214052	Allocasuarina littoralis	Adaminaby Group	Sedimentary	Yes	0
1011	1005	225891	309752	Allocasuarina littoralis	Hawkesbury Sandstone	Sedimentary	Yes	0
1012	1006	225891	337752	Allocasuarina littoralis	Hawkesbury Sandstone	Sedimentary	Yes	0
1013	1007	225891	343952	Allocasuarina littoralis	Hawkesbury Sandstone	Sedimentary	Yes	0
1014	1008	225891	408352	Allocasuarina torulosa	Shoalhaven Group	Sedimentary	Yes	0
1015	1009	225891	468552	Allocasuarina littoralis	Narrabeen Group	Sedimentary	Yes	0
1016	1010	225991	199852	Allocasuarina littoralis	Wagonga Group	Sedimentary	Yes	0
1017	1011	225991	213852	Allocasuarina littoralis	Adaminaby Group	Sedimentary	Yes	0
1018	1012	225991	411052	Allocasuarina torulosa	Shoalhaven Group	Sedimentary	Yes	0
1019	1013	225991	415652	Allocasuarina littoralis	Shoalhaven Group	Sedimentary	Yes	0
1020	1013	225991	415652	Allocasuarina torulosa	Shoalhaven Group	Sedimentary	Yes	0
1021	1014	225991	558352	Allocasuarina littoralis	Narrabeen Group	Sedimentary	Yes	0
1022	1015	226091	200252	Allocasuarina littoralis	Wagonga Group	Sedimentary	Yes	0
1023	1016	226091	200552	Allocasuarina littoralis	Wagonga Group	Sedimentary	Yes	0
1024	1017	226091	558652	Allocasuarina littoralis	Narrabeen Group	Sedimentary	Yes	0
1025	1018	226191	233152	Allocasuarina littoralis	Adaminaby Group	Sedimentary	Yes	0
1026	1019	226191	495052	Allocasuarina littoralis	Narrabeen Group	Sedimentary	Yes	0
1027	1020	226291	343452	Allocasuarina littoralis	Hawkesbury Sandstone	Sedimentary	Yes	0
1028	1021	226291	414652	Allocasuarina torulosa	Shoalhaven Group	Sedimentary	Yes	0
1029	1022	226391	233152	Allocasuarina littoralis	Adaminaby Group	Sedimentary	Yes	1
1030	1023	226391	307352	Allocasuarina littoralis	Shoalhaven Group	Sedimentary	Yes	0
1031	1024	226391	405152	Allocasuarina littoralis	Shoalhaven Group	Sedimentary	Yes	0
1032	1024	226391	405152	Allocasuarina torulosa	Shoalhaven Group	Sedimentary	Yes	0
1033	1025	226391	503352	Allocasuarina torulosa	Narrabeen Group	Sedimentary	Yes	0
1034	1026	226491	201652	Allocasuarina littoralis	Wagonga Group	Sedimentary	Yes	0
1035	1027	226491	203252	Allocasuarina littoralis	Wagonga Group	Sedimentary	Yes	0
1036	1028	226491	215552	Allocasuarina littoralis	Adaminaby Group	Sedimentary	Yes	0
1037	1029	226491	323852	Allocasuarina littoralis	Wianamatta Group	Sedimentary	Yes	0
1038	1030	226491	364552	Allocasuarina torulosa	Shoalhaven Group	Sedimentary	Yes	0
1039	1031	226491	368252	Allocasuarina littoralis	Shoalhaven Group	Sedimentary	Yes	0
1040	1032	226491	414352	Allocasuarina torulosa	Lambie Group	Sedimentary	Yes	0
1041	1033	226491	433552	Allocasuarina littoralis	Shoalhaven Group	Sedimentary	Yes	0
1042	1034	226591	200452	Allocasuarina littoralis	Wagonga Group	Sedimentary	Yes	0
1043	1035	226591	238452	Allocasuarina littoralis	Snapper Point Formation, Wandrawandian Siltstone	Sedimentary	Yes	0
1044	1036	226591	351152	Allocasuarina torulosa	Hawkesbury Sandstone	Sedimentary	Yes	0
1045	1037	226591	431052	Allocasuarina littoralis	Shoalhaven Group	Sedimentary	Yes	0
1046	1038	226691	201752	Allocasuarina littoralis	Wagonga Group	Sedimentary	Yes	0
1047	1039	226691	351052	Allocasuarina torulosa	Hawkesbury Sandstone	Sedimentary	Yes	0
1048	1040	226691	431352	Allocasuarina littoralis	Shoalhaven Group	Sedimentary	Yes	0
1049	1041	226791	238552	Allocasuarina littoralis	Snapper Point Formation, Wandrawandian Siltstone	Sedimentary	Yes	0
1050	1042	226791	365152	Allocasuarina torulosa	Shoalhaven Group	Sedimentary	Yes	0
1051	1043	226791	406552	Allocasuarina littoralis	Shoalhaven Group	Sedimentary	Yes	0
1052	1044	226891	351552	Allocasuarina torulosa	Hawkesbury Sandstone	Sedimentary	Yes	0
1053	1045	226891	365052	Allocasuarina littoralis	Shoalhaven Group	Sedimentary	Yes	0
1054	1046	226891	414452	Allocasuarina littoralis	Lambie Group	Sedimentary	Yes	0
1055	1047	226891	431352	Allocasuarina littoralis	Shoalhaven Group	Sedimentary	Yes	0
1056	1048	226991	205152	Allocasuarina littoralis	Snapper Point Formation, Wandrawandian Siltstone	Sedimentary	Yes	0
1057	1049	226991	367252	Allocasuarina littoralis	Shoalhaven Group	Sedimentary	Yes	0
1058	1050	226991	517452	Allocasuarina torulosa	Narrabeen Group	Sedimentary	Yes	0
1059	1051	227091	216252	Allocasuarina littoralis	Adaminaby Group	Sedimentary	Yes	0
1060	1052	227091	238452	Allocasuarina littoralis	Snapper Point Formation, Wandrawandian Siltstone	Sedimentary	Yes	0
1061	1053	227091	352052	Allocasuarina littoralis	Hawkesbury Sandstone	Sedimentary	Yes	0
1062	1054	227091	431152	Allocasuarina littoralis	Shoalhaven Group	Sedimentary	Yes	0
1063	1055	227091	431552	Allocasuarina torulosa	Shoalhaven Group	Sedimentary	Yes	0
1064	1056	227091	431752	Allocasuarina littoralis	Shoalhaven Group	Sedimentary	Yes	0
1065	1057	227091	432252	Allocasuarina littoralis	Shoalhaven Group	Sedimentary	Yes	0
1066	1058	227191	403552	Allocasuarina torulosa	Shoalhaven Group	Sedimentary	Yes	0
1067	1059	227191	403652	Allocasuarina torulosa	Shoalhaven Group	Sedimentary	Yes	0
1068	1060	227291	203052	Allocasuarina littoralis	Snapper Point Formation, Wandrawandian Siltstone	Sedimentary	Yes	0
1069	1061	227291	238552	Allocasuarina littoralis	Snapper Point Formation, Wandrawandian Siltstone	Sedimentary	Yes	0
1070	1062	227291	366652	Allocasuarina torulosa	Hawkesbury Sandstone	Sedimentary	Yes	0
1071	1063	227291	403152	Allocasuarina torulosa	Shoalhaven Group	Sedimentary	Yes	0
1072	1064	227291	430852	Allocasuarina littoralis	Shoalhaven Group	Sedimentary	Yes	0
1073	1065	227291	431052	Allocasuarina littoralis	Shoalhaven Group	Sedimentary	Yes	0
1074	1066	227291	431952	Allocasuarina littoralis	Shoalhaven Group	Sedimentary	Yes	0
1075	1067	227291	432252	Allocasuarina littoralis	Shoalhaven Group	Sedimentary	Yes	0
1076	1068	227391	332952	Allocasuarina littoralis	Hawkesbury Sandstone	Sedimentary	Yes	0
1077	1069	227491	215652	Allocasuarina littoralis	Adaminaby Group	Sedimentary	Yes	0
1078	1070	227491	217752	Allocasuarina littoralis	Adaminaby Group	Sedimentary	Yes	0
1079	1071	227491	265752	Allocasuarina littoralis	Nowra Sandstone	Sedimentary	Yes	0
1080	1072	227491	405152	Allocasuarina littoralis	Shoalhaven Group	Sedimentary	Yes	0
1081	1073	227491	432552	Allocasuarina torulosa	Shoalhaven Group	Sedimentary	Yes	0
1082	1074	227491	432852	Allocasuarina littoralis	Illawarra Coal Measures	Sedimentary	Yes	0
1083	1075	227591	302652	Allocasuarina littoralis	Snapper Point Formation, Wandrawandian Siltstone	Sedimentary	Yes	0
1084	1076	227591	430752	Allocasuarina littoralis	Shoalhaven Group	Sedimentary	Yes	0
1085	1077	227591	475952	Allocasuarina torulosa	Illawarra Coal Measures	Sedimentary	Yes	0
1086	1078	227591	517952	Allocasuarina littoralis	Narrabeen Group	Sedimentary	Yes	0
1087	1079	227691	217452	Allocasuarina littoralis	Adaminaby Group	Sedimentary	Yes	0
1088	1080	227691	366852	Allocasuarina torulosa	Hawkesbury Sandstone	Sedimentary	Yes	0
1089	1081	227691	400752	Allocasuarina torulosa	Shoalhaven Group	Sedimentary	Yes	0
1090	1082	227691	405152	Allocasuarina torulosa	Shoalhaven Group	Sedimentary	Yes	0
1091	1082	227691	405152	Allocasuarina littoralis	Shoalhaven Group	Sedimentary	Yes	0
1092	1083	227691	432752	Allocasuarina littoralis	Illawarra Coal Measures	Sedimentary	Yes	0
1093	1084	227791	217252	Allocasuarina littoralis	Adaminaby Group	Sedimentary	Yes	0
1094	1085	227791	311452	Allocasuarina littoralis	Hawkesbury Sandstone	Sedimentary	Yes	0
1095	1086	227791	418852	Allocasuarina littoralis	Narrabeen Group	Sedimentary	Yes	0
1096	1087	227791	518552	Allocasuarina torulosa	Narrabeen Group	Sedimentary	Yes	0
1097	1088	227891	218852	Allocasuarina littoralis	Adaminaby Group	Sedimentary	Yes	0
1098	1089	227891	266052	Allocasuarina littoralis	Nowra Sandstone	Sedimentary	Yes	0
1099	1090	227891	350852	Allocasuarina littoralis	Hawkesbury Sandstone	Sedimentary	Yes	0
1100	1091	227891	366852	Allocasuarina torulosa	Hawkesbury Sandstone	Sedimentary	Yes	0
1101	1092	227891	396352	Allocasuarina littoralis	Shoalhaven Group	Sedimentary	Yes	0
1102	1093	227891	405152	Allocasuarina torulosa	Shoalhaven Group	Sedimentary	Yes	0
1103	1094	227991	201552	Allocasuarina littoralis	Snapper Point Formation, Wandrawandian Siltstone	Sedimentary	Yes	0
1104	1095	227991	214552	Allocasuarina littoralis	Adaminaby Group	Sedimentary	Yes	0
1105	1096	227991	333452	Allocasuarina littoralis	Hawkesbury Sandstone	Sedimentary	Yes	0
1106	1097	227991	390052	Allocasuarina torulosa	Shoalhaven Group	Sedimentary	Yes	0
1107	1098	227991	406252	Allocasuarina torulosa	Shoalhaven Group	Sedimentary	Yes	0
1108	1098	227991	406252	Allocasuarina littoralis	Shoalhaven Group	Sedimentary	Yes	0
1109	1099	228091	400452	Allocasuarina littoralis	Shoalhaven Group	Sedimentary	Yes	0
1110	1099	228091	400452	Allocasuarina torulosa	Shoalhaven Group	Sedimentary	Yes	0
1111	1100	228091	411452	Allocasuarina littoralis	Shoalhaven Group	Sedimentary	Yes	0
1112	1101	228191	214552	Allocasuarina littoralis	Adaminaby Group	Sedimentary	Yes	0
1113	1102	228191	390352	Allocasuarina torulosa	Illawarra Coal Measures	Sedimentary	Yes	0
1114	1103	228291	332452	Allocasuarina littoralis	Hawkesbury Sandstone	Sedimentary	Yes	0
1115	1104	228291	332552	Allocasuarina littoralis	Wianamatta Group	Sedimentary	Yes	0
1116	1105	228291	334652	Allocasuarina littoralis	Wianamatta Group	Sedimentary	Yes	0
1117	1106	228391	348352	Allocasuarina littoralis	Hawkesbury Sandstone	Sedimentary	Yes	0
1118	1107	228391	362252	Allocasuarina littoralis	Shoalhaven Group	Sedimentary	Yes	0
1119	1108	228491	217252	Allocasuarina littoralis	Adaminaby Group	Sedimentary	Yes	0
1120	1109	228491	250552	Allocasuarina littoralis	Nowra Sandstone	Sedimentary	Yes	1
1121	1110	228491	264952	Allocasuarina littoralis	Nowra Sandstone	Sedimentary	Yes	0
1122	1111	228591	392352	Allocasuarina torulosa	Shoalhaven Group	Sedimentary	Yes	0
1123	1112	228591	411452	Allocasuarina littoralis	Shoalhaven Group	Sedimentary	Yes	0
1124	1113	228591	543552	Allocasuarina torulosa	Singleton Supergroup	Sedimentary	Yes	0
1125	1114	228691	390652	Allocasuarina torulosa	Illawarra Coal Measures	Sedimentary	Yes	0
1126	1115	228691	405652	Allocasuarina littoralis	Shoalhaven Group	Sedimentary	Yes	0
1127	1116	228791	392352	Allocasuarina torulosa	Shoalhaven Group	Sedimentary	Yes	0
1128	1117	228791	401452	Allocasuarina torulosa	Shoalhaven Group	Sedimentary	Yes	0
1129	1118	228891	350252	Allocasuarina littoralis	Hawkesbury Sandstone	Sedimentary	Yes	0
1130	1119	228891	378452	Allocasuarina torulosa	Shoalhaven Group	Sedimentary	Yes	0
1131	1120	228891	384852	Allocasuarina torulosa	Shoalhaven Group	Sedimentary	Yes	0
1132	1121	228891	407452	Allocasuarina littoralis	Shoalhaven Group	Sedimentary	Yes	0
1133	1122	228991	206852	Allocasuarina littoralis	Snapper Point Formation, Wandrawandian Siltstone	Sedimentary	Yes	0
1134	1123	228991	384252	Allocasuarina torulosa	Shoalhaven Group	Sedimentary	Yes	0
1135	1124	228991	391952	Allocasuarina torulosa	Shoalhaven Group	Sedimentary	Yes	0
1136	1125	229191	377652	Allocasuarina torulosa	Shoalhaven Group	Sedimentary	Yes	0
1137	1126	229191	411452	Allocasuarina torulosa	Shoalhaven Group	Sedimentary	Yes	0
1138	1127	229291	289252	Allocasuarina littoralis	Bundundah Granite	Other	No	0
1139	1128	229291	334352	Allocasuarina littoralis	intermediate to felsic intrusives 42179	Other	No	0
1140	1129	229291	349952	Allocasuarina littoralis	Hawkesbury Sandstone	Sedimentary	Yes	0
1141	1130	229291	360952	Allocasuarina torulosa	Shoalhaven Group	Sedimentary	Yes	0
1142	1131	229291	395752	Allocasuarina littoralis	Shoalhaven Group	Sedimentary	Yes	0
1143	1132	229291	419852	Allocasuarina littoralis	Narrabeen Group	Sedimentary	Yes	0
1144	1133	229391	264852	Allocasuarina littoralis	Nowra Sandstone	Sedimentary	Yes	0
1145	1134	229391	378252	Allocasuarina torulosa	Shoalhaven Group	Sedimentary	Yes	0
1146	1135	229391	408152	Allocasuarina littoralis	Shoalhaven Group	Sedimentary	Yes	0
1147	1135	229391	408152	Allocasuarina torulosa	Shoalhaven Group	Sedimentary	Yes	0
1148	1136	229391	412352	Allocasuarina littoralis	Illawarra Coal Measures	Sedimentary	Yes	0
1149	1137	229391	412552	Allocasuarina littoralis	Illawarra Coal Measures	Sedimentary	Yes	0
1150	1138	229491	213052	Allocasuarina littoralis	Snapper Point Formation, Wandrawandian Siltstone	Sedimentary	Yes	0
1151	1139	229491	360952	Allocasuarina torulosa	Shoalhaven Group	Sedimentary	Yes	0
1152	1140	229491	420152	Allocasuarina littoralis	Narrabeen Group	Sedimentary	Yes	0
1153	1141	229591	377852	Allocasuarina torulosa	Shoalhaven Group	Sedimentary	Yes	0
1154	1142	229591	419352	Allocasuarina littoralis	Narrabeen Group	Sedimentary	Yes	0
1155	1143	229591	505652	Allocasuarina torulosa	Narrabeen Group	Sedimentary	Yes	0
1156	1144	229691	211652	Allocasuarina littoralis	Snapper Point Formation, Wandrawandian Siltstone	Sedimentary	Yes	0
1157	1145	229691	419452	Allocasuarina littoralis	Narrabeen Group	Sedimentary	Yes	0
1158	1146	229691	545052	Allocasuarina littoralis	Narrabeen Group	Sedimentary	Yes	0
1159	1147	229691	545252	Allocasuarina littoralis	Singleton Supergroup	Sedimentary	Yes	0
1160	1148	229791	237452	Allocasuarina littoralis	Snapper Point Formation, Wandrawandian Siltstone	Sedimentary	Yes	0
1161	1149	229791	374252	Allocasuarina littoralis	Shoalhaven Group	Sedimentary	Yes	0
1162	1150	229791	405952	Allocasuarina torulosa	Shoalhaven Group	Sedimentary	Yes	0
1163	1150	229791	405952	Allocasuarina littoralis	Shoalhaven Group	Sedimentary	Yes	0
1164	1151	229891	361152	Allocasuarina torulosa	Hawkesbury Sandstone	Sedimentary	Yes	0
1165	1152	229891	418952	Allocasuarina littoralis	Narrabeen Group	Sedimentary	Yes	0
1166	1153	229891	419052	Allocasuarina littoralis	Narrabeen Group	Sedimentary	Yes	0
1167	1154	229891	544952	Allocasuarina littoralis	Singleton Supergroup	Sedimentary	Yes	0
1168	1155	229991	346952	Allocasuarina littoralis	Hawkesbury Sandstone	Sedimentary	Yes	0
1169	1156	229991	408352	Allocasuarina torulosa	Illawarra Coal Measures	Sedimentary	Yes	0
1170	1157	230091	418252	Allocasuarina littoralis	Narrabeen Group	Sedimentary	Yes	0
1171	1158	230091	418652	Allocasuarina littoralis	Narrabeen Group	Sedimentary	Yes	0
1172	1159	230191	207152	Allocasuarina littoralis	Snapper Point Formation, Wandrawandian Siltstone	Sedimentary	Yes	0
1173	1160	230191	245652	Allocasuarina littoralis	Shoalhaven Group	Sedimentary	Yes	0
1174	1161	230191	348052	Allocasuarina littoralis	Hawkesbury Sandstone	Sedimentary	Yes	0
1175	1162	230191	386052	Allocasuarina littoralis	Shoalhaven Group	Sedimentary	Yes	0
1176	1163	230191	418552	Allocasuarina littoralis	Narrabeen Group	Sedimentary	Yes	0
1177	1164	230191	544952	Allocasuarina torulosa	Singleton Supergroup	Sedimentary	Yes	0
1178	1165	230291	347152	Allocasuarina littoralis	mafic volcanics 42177	Other	No	0
1179	1166	230291	407752	Allocasuarina littoralis	Illawarra Coal Measures	Sedimentary	Yes	0
1180	1167	230291	418452	Allocasuarina littoralis	Narrabeen Group	Sedimentary	Yes	0
1181	1168	230491	243452	Allocasuarina littoralis	Milton Monzonite	Other	No	0
1182	1169	230491	355752	Allocasuarina torulosa	Shoalhaven Group	Sedimentary	Yes	0
1183	1170	230491	360452	Allocasuarina torulosa	Shoalhaven Group	Sedimentary	Yes	0
1184	1171	230491	418452	Allocasuarina littoralis	Narrabeen Group	Sedimentary	Yes	0
1185	1172	230591	347152	Allocasuarina littoralis	mafic volcanics 42177	Other	No	0
1186	1173	230591	359852	Allocasuarina torulosa	Hawkesbury Sandstone	Sedimentary	Yes	0
1187	1174	230591	400752	Allocasuarina littoralis	Narrabeen Group	Sedimentary	Yes	0
1188	1174	230591	400752	Allocasuarina torulosa	Narrabeen Group	Sedimentary	Yes	0
1189	1175	230591	401752	Allocasuarina littoralis	Narrabeen Group	Sedimentary	Yes	0
1190	1176	230691	218152	Allocasuarina littoralis	Snapper Point Formation, Wandrawandian Siltstone	Sedimentary	Yes	0
1191	1177	230691	386452	Allocasuarina torulosa	Shoalhaven Group	Sedimentary	Yes	0
1192	1178	230691	418452	Allocasuarina littoralis	Narrabeen Group	Sedimentary	Yes	0
1193	1179	230691	421952	Allocasuarina littoralis	Narrabeen Group	Sedimentary	Yes	0
1194	1179	230691	421952	Allocasuarina torulosa	Narrabeen Group	Sedimentary	Yes	0
1195	1180	230791	216252	Allocasuarina littoralis	Snapper Point Formation, Wandrawandian Siltstone	Sedimentary	Yes	0
1196	1181	230791	418652	Allocasuarina littoralis	Narrabeen Group	Sedimentary	Yes	0
1197	1182	230891	311252	Allocasuarina littoralis	Hawkesbury Sandstone	Sedimentary	Yes	0
1198	1183	230891	421752	Allocasuarina littoralis	Narrabeen Group	Sedimentary	Yes	0
1199	1184	230991	359752	Allocasuarina torulosa	Hawkesbury Sandstone	Sedimentary	Yes	0
1200	1185	230991	399452	Allocasuarina torulosa	Shoalhaven Group	Sedimentary	Yes	0
1201	1186	231091	333252	Allocasuarina littoralis	Wianamatta Group	Sedimentary	Yes	0
1202	1187	231091	349252	Allocasuarina littoralis	Hawkesbury Sandstone	Sedimentary	Yes	0
1203	1188	231091	367052	Allocasuarina littoralis	Shoalhaven Group	Sedimentary	Yes	0
1204	1189	231191	218152	Allocasuarina littoralis	Snapper Point Formation, Wandrawandian Siltstone	Sedimentary	Yes	0
1205	1190	231191	349252	Allocasuarina littoralis	Hawkesbury Sandstone	Sedimentary	Yes	0
1206	1191	231291	400252	Allocasuarina torulosa	Illawarra Coal Measures	Sedimentary	Yes	0
1207	1192	231391	400052	Allocasuarina torulosa	Illawarra Coal Measures	Sedimentary	Yes	0
1208	1193	231391	418652	Allocasuarina littoralis	Narrabeen Group	Sedimentary	Yes	0
1209	1194	231591	355652	Allocasuarina torulosa	Illawarra Coal Measures	Sedimentary	Yes	0
1210	1195	231591	418752	Allocasuarina littoralis	Narrabeen Group	Sedimentary	Yes	0
1211	1196	231691	355352	Allocasuarina torulosa	Hawkesbury Sandstone	Sedimentary	Yes	0
1212	1197	231691	365352	Allocasuarina torulosa	Shoalhaven Group	Sedimentary	Yes	0
1213	1197	231691	365352	Allocasuarina littoralis	Shoalhaven Group	Sedimentary	Yes	0
1214	1198	231791	371852	Allocasuarina torulosa	Hawkesbury Sandstone	Sedimentary	Yes	0
1215	1199	231891	364352	Allocasuarina littoralis	Shoalhaven Group	Sedimentary	Yes	0
1216	1200	231891	377052	Allocasuarina littoralis	Shoalhaven Group	Sedimentary	Yes	0
1217	1201	231991	217852	Allocasuarina littoralis	Snapper Point Formation, Wandrawandian Siltstone	Sedimentary	Yes	0
1218	1202	231991	305552	Allocasuarina littoralis	Snapper Point Formation, Wandrawandian Siltstone	Sedimentary	Yes	0
1219	1203	232091	294352	Allocasuarina littoralis	Snapper Point Formation, Wandrawandian Siltstone	Sedimentary	Yes	0
1220	1204	232091	346952	Allocasuarina littoralis	Hawkesbury Sandstone	Sedimentary	Yes	0
1221	1205	232091	372352	Allocasuarina torulosa	Shoalhaven Group	Sedimentary	Yes	0
1222	1206	232091	390852	Allocasuarina torulosa	Hawkesbury Sandstone	Sedimentary	Yes	0
1223	1207	232191	291152	Allocasuarina littoralis	Fiery Range Porphyry	Other	No	0
1224	1208	232191	372452	Allocasuarina torulosa	Shoalhaven Group	Sedimentary	Yes	0
1225	1209	232191	390952	Allocasuarina torulosa	Hawkesbury Sandstone	Sedimentary	Yes	0
1226	1210	232191	404352	Allocasuarina littoralis	Narrabeen Group	Sedimentary	Yes	0
1227	1211	232191	521652	Allocasuarina torulosa	Narrabeen Group	Sedimentary	Yes	0
1228	1212	232291	350252	Allocasuarina littoralis	Hawkesbury Sandstone	Sedimentary	Yes	0
1229	1213	232391	347252	Allocasuarina torulosa	Hawkesbury Sandstone	Sedimentary	Yes	0
1230	1214	232391	417652	Allocasuarina littoralis	Narrabeen Group	Sedimentary	Yes	0
1231	1215	232391	418452	Allocasuarina littoralis	Narrabeen Group	Sedimentary	Yes	0
1232	1216	232491	215352	Allocasuarina littoralis	Snapper Point Formation, Wandrawandian Siltstone	Sedimentary	Yes	0
1233	1217	232491	350552	Allocasuarina littoralis	Illawarra Coal Measures	Sedimentary	Yes	0
1234	1218	232591	347252	Allocasuarina littoralis	Hawkesbury Sandstone	Sedimentary	Yes	0
1235	1219	232591	355452	Allocasuarina torulosa	Hawkesbury Sandstone	Sedimentary	Yes	0
1236	1220	232691	522252	Allocasuarina littoralis	Narrabeen Group	Sedimentary	Yes	0
1237	1221	232791	214852	Allocasuarina littoralis	Snapper Point Formation, Wandrawandian Siltstone	Sedimentary	Yes	0
1238	1222	232791	348552	Allocasuarina torulosa	Hawkesbury Sandstone	Sedimentary	Yes	0
1239	1223	232791	366352	Allocasuarina littoralis	Hawkesbury Sandstone	Sedimentary	Yes	0
1240	1224	232891	365952	Allocasuarina littoralis	Hawkesbury Sandstone	Sedimentary	Yes	0
1241	1225	232891	464952	Allocasuarina torulosa	Narrabeen Group	Sedimentary	Yes	0
1242	1225	232891	464952	Allocasuarina littoralis	Narrabeen Group	Sedimentary	Yes	0
1243	1226	232991	216352	Allocasuarina littoralis	Snapper Point Formation, Wandrawandian Siltstone	Sedimentary	Yes	0
1244	1227	232991	304452	Allocasuarina littoralis	Snapper Point Formation, Wandrawandian Siltstone	Sedimentary	Yes	0
1245	1228	232991	348252	Allocasuarina torulosa	Hawkesbury Sandstone	Sedimentary	Yes	0
1246	1229	232991	464252	Allocasuarina littoralis	Narrabeen Group	Sedimentary	Yes	0
1247	1230	233091	365652	Allocasuarina littoralis	Hawkesbury Sandstone	Sedimentary	Yes	0
1248	1231	233091	399652	Allocasuarina littoralis	Narrabeen Group	Sedimentary	Yes	0
1249	1232	233191	378252	Allocasuarina littoralis	Shoalhaven Group	Sedimentary	Yes	0
1250	1233	233191	391952	Allocasuarina torulosa	Illawarra Coal Measures	Sedimentary	Yes	0
1251	1234	233291	296552	Allocasuarina littoralis	Merrimbula Group	Sedimentary	Yes	0
1252	1235	233291	361952	Allocasuarina littoralis	Hawkesbury Sandstone	Sedimentary	Yes	0
1253	1236	233291	371852	Allocasuarina littoralis	Shoalhaven Group	Sedimentary	Yes	0
1254	1237	233391	290252	Allocasuarina littoralis	Bundundah Granite	Other	No	0
1255	1238	233391	392652	Allocasuarina torulosa	Illawarra Coal Measures	Sedimentary	Yes	0
1256	1239	233391	392952	Allocasuarina torulosa	Illawarra Coal Measures	Sedimentary	Yes	0
1257	1240	233491	219852	Allocasuarina littoralis	Snapper Point Formation, Wandrawandian Siltstone	Sedimentary	Yes	0
1258	1241	233491	220952	Allocasuarina torulosa	Snapper Point Formation, Wandrawandian Siltstone	Sedimentary	Yes	0
1259	1241	233491	220952	Allocasuarina littoralis	Snapper Point Formation, Wandrawandian Siltstone	Sedimentary	Yes	0
1260	1242	233591	296352	Allocasuarina littoralis	Merrimbula Group	Sedimentary	Yes	0
1261	1243	233591	296452	Allocasuarina littoralis	Merrimbula Group	Sedimentary	Yes	0
1262	1244	233591	363852	Allocasuarina littoralis	Hawkesbury Sandstone	Sedimentary	Yes	0
1263	1245	233691	214452	Allocasuarina littoralis	Snapper Point Formation, Wandrawandian Siltstone	Sedimentary	Yes	0
1264	1246	233691	338552	Allocasuarina littoralis	Hawkesbury Sandstone	Sedimentary	Yes	0
1265	1247	233791	290652	Allocasuarina littoralis	Snapper Point Formation, Wandrawandian Siltstone	Sedimentary	Yes	0
1266	1248	233891	296152	Allocasuarina littoralis	Merrimbula Group	Sedimentary	Yes	0
1267	1249	233991	295852	Allocasuarina littoralis	Snapper Point Formation, Wandrawandian Siltstone	Sedimentary	Yes	0
1268	1250	234091	298252	Allocasuarina littoralis	Snapper Point Formation, Wandrawandian Siltstone	Sedimentary	Yes	1
1269	1251	234191	295352	Allocasuarina littoralis	Snapper Point Formation, Wandrawandian Siltstone	Sedimentary	Yes	0
1270	1252	234291	225452	Allocasuarina littoralis	Snapper Point Formation, Wandrawandian Siltstone	Sedimentary	Yes	0
1271	1253	234291	243752	Allocasuarina littoralis	Snapper Point Formation, Wandrawandian Siltstone	Sedimentary	Yes	0
1272	1254	234291	398352	Allocasuarina torulosa	Narrabeen Group	Sedimentary	Yes	0
1273	1255	234291	533352	Allocasuarina littoralis	Narrabeen Group	Sedimentary	Yes	0
1274	1256	234391	220352	Allocasuarina littoralis	alluvium 38485	Other	No	0
1275	1257	234391	295452	Allocasuarina littoralis	Snapper Point Formation, Wandrawandian Siltstone	Sedimentary	Yes	0
1276	1258	234491	214152	Allocasuarina littoralis	Snapper Point Formation, Wandrawandian Siltstone	Sedimentary	Yes	0
1277	1259	234491	378352	Allocasuarina torulosa	Shoalhaven Group	Sedimentary	Yes	0
1278	1260	234491	380452	Allocasuarina torulosa	Illawarra Coal Measures	Sedimentary	Yes	0
1279	1261	234591	339852	Allocasuarina littoralis	Hawkesbury Sandstone	Sedimentary	Yes	0
1280	1262	234591	372952	Allocasuarina torulosa	Shoalhaven Group	Sedimentary	Yes	0
1281	1263	234591	533052	Allocasuarina littoralis	Narrabeen Group	Sedimentary	Yes	0
1282	1264	234691	344452	Allocasuarina littoralis	Hawkesbury Sandstone	Sedimentary	Yes	0
1283	1265	234691	420652	Allocasuarina littoralis	Narrabeen Group	Sedimentary	Yes	0
1284	1266	234691	533852	Allocasuarina littoralis	Narrabeen Group	Sedimentary	Yes	0
1285	1267	234791	227052	Allocasuarina littoralis	Snapper Point Formation, Wandrawandian Siltstone	Sedimentary	Yes	0
1286	1268	234791	372152	Allocasuarina littoralis	Shoalhaven Group	Sedimentary	Yes	0
1287	1269	234791	377952	Allocasuarina torulosa	Illawarra Coal Measures	Sedimentary	Yes	0
1288	1270	234891	294452	Allocasuarina littoralis	Snapper Point Formation, Wandrawandian Siltstone	Sedimentary	Yes	0
1289	1271	234891	294752	Allocasuarina littoralis	Snapper Point Formation, Wandrawandian Siltstone	Sedimentary	Yes	0
1290	1272	234891	339352	Allocasuarina littoralis	Hawkesbury Sandstone	Sedimentary	Yes	0
1291	1273	234891	344752	Allocasuarina littoralis	Illawarra Coal Measures	Sedimentary	Yes	0
1292	1274	234891	373152	Allocasuarina torulosa	Illawarra Coal Measures	Sedimentary	Yes	0
1293	1275	234891	509452	Allocasuarina littoralis	Narrabeen Group	Sedimentary	Yes	1
1294	1276	234991	378052	Allocasuarina torulosa	Illawarra Coal Measures	Sedimentary	Yes	0
1295	1277	234991	381052	Allocasuarina torulosa	Illawarra Coal Measures	Sedimentary	Yes	0
1296	1278	234991	419152	Allocasuarina littoralis	Narrabeen Group	Sedimentary	Yes	0
1297	1279	234991	508952	Allocasuarina littoralis	Narrabeen Group	Sedimentary	Yes	1
1298	1280	235091	222852	Allocasuarina littoralis	Snapper Point Formation, Wandrawandian Siltstone	Sedimentary	Yes	0
1299	1281	235091	340952	Allocasuarina littoralis	Hawkesbury Sandstone	Sedimentary	Yes	0
1300	1282	235091	345952	Allocasuarina littoralis	Illawarra Coal Measures	Sedimentary	Yes	0
1301	1283	235091	371952	Allocasuarina torulosa	Shoalhaven Group	Sedimentary	Yes	0
1302	1284	235091	380752	Allocasuarina torulosa	Hawkesbury Sandstone	Sedimentary	Yes	0
1303	1285	235191	225052	Allocasuarina littoralis	Snapper Point Formation, Wandrawandian Siltstone	Sedimentary	Yes	0
1304	1286	235191	296852	Allocasuarina littoralis	Snapper Point Formation, Wandrawandian Siltstone	Sedimentary	Yes	0
1305	1287	235191	300952	Allocasuarina littoralis	Nowra Sandstone	Sedimentary	Yes	0
1306	1288	235191	381952	Allocasuarina torulosa	Illawarra Coal Measures	Sedimentary	Yes	0
1307	1289	235191	418552	Allocasuarina littoralis	Narrabeen Group	Sedimentary	Yes	0
1308	1290	235191	628552	Allocasuarina torulosa	Liverpool Range Volcanics	Sedimentary	Yes	0
1309	1291	235291	345652	Allocasuarina littoralis	Illawarra Coal Measures	Sedimentary	Yes	0
1310	1292	235291	376352	Allocasuarina torulosa	Illawarra Coal Measures	Sedimentary	Yes	0
1311	1293	235291	376952	Allocasuarina torulosa	Illawarra Coal Measures	Sedimentary	Yes	0
1312	1294	235291	381452	Allocasuarina torulosa	Illawarra Coal Measures	Sedimentary	Yes	0
1313	1295	235291	382052	Allocasuarina torulosa	Illawarra Coal Measures	Sedimentary	Yes	0
1314	1296	235391	224052	Allocasuarina littoralis	Snapper Point Formation, Wandrawandian Siltstone	Sedimentary	Yes	1
1315	1297	235391	340652	Allocasuarina littoralis	Hawkesbury Sandstone	Sedimentary	Yes	0
1316	1298	235391	382452	Allocasuarina torulosa	Hawkesbury Sandstone	Sedimentary	Yes	0
1317	1298	235391	382452	Allocasuarina littoralis	Hawkesbury Sandstone	Sedimentary	Yes	0
1318	1299	235391	524252	Allocasuarina littoralis	Narrabeen Group	Sedimentary	Yes	0
1319	1300	235391	524952	Allocasuarina littoralis	Narrabeen Group	Sedimentary	Yes	0
1320	1301	235391	628052	Allocasuarina torulosa	Liverpool Range Volcanics	Sedimentary	Yes	0
1321	1302	235491	224452	Allocasuarina littoralis	Snapper Point Formation, Wandrawandian Siltstone	Sedimentary	Yes	0
1322	1303	235491	227152	Allocasuarina littoralis	Snapper Point Formation, Wandrawandian Siltstone	Sedimentary	Yes	0
1323	1304	235491	420752	Allocasuarina littoralis	Narrabeen Group	Sedimentary	Yes	0
1324	1305	235491	626052	Allocasuarina torulosa	Liverpool Range Volcanics	Sedimentary	Yes	0
1325	1306	235591	221552	Allocasuarina littoralis	Snapper Point Formation, Wandrawandian Siltstone	Sedimentary	Yes	0
1326	1307	235591	293852	Allocasuarina littoralis	Fiery Range Porphyry	Other	No	0
1327	1308	235591	295052	Allocasuarina littoralis	Merrimbula Group	Sedimentary	Yes	0
1328	1309	235691	226552	Allocasuarina littoralis	alluvium 38485	Other	No	0
1329	1310	235791	233852	Allocasuarina littoralis	Snapper Point Formation, Wandrawandian Siltstone	Sedimentary	Yes	0
1330	1311	235791	285552	Allocasuarina littoralis	Merrimbula Group	Sedimentary	Yes	0
1331	1312	235791	287252	Allocasuarina littoralis	Nowra Sandstone	Sedimentary	Yes	0
1332	1313	235791	544052	Allocasuarina littoralis	Narrabeen Group	Sedimentary	Yes	0
1333	1314	235891	266352	Allocasuarina littoralis	Nowra Sandstone	Sedimentary	Yes	0
1334	1315	235891	382752	Allocasuarina littoralis	Hawkesbury Sandstone	Sedimentary	Yes	0
1335	1316	235891	628152	Allocasuarina torulosa	Liverpool Range Volcanics	Sedimentary	Yes	0
1336	1317	235891	628252	Allocasuarina torulosa	Liverpool Range Volcanics	Sedimentary	Yes	0
1337	1318	235991	338952	Allocasuarina littoralis	Hawkesbury Sandstone	Sedimentary	Yes	0
1338	1319	235991	342952	Allocasuarina littoralis	Illawarra Coal Measures	Sedimentary	Yes	0
1339	1320	235991	628052	Allocasuarina torulosa	Liverpool Range Volcanics	Sedimentary	Yes	0
1340	1321	236091	227652	Allocasuarina littoralis	Snapper Point Formation, Wandrawandian Siltstone	Sedimentary	Yes	0
1341	1322	236091	382752	Allocasuarina littoralis	Hawkesbury Sandstone	Sedimentary	Yes	0
1342	1323	236191	337452	Allocasuarina littoralis	intermediate to felsic intrusives 42179	Other	No	0
1343	1324	236191	339752	Allocasuarina torulosa	Hawkesbury Sandstone	Sedimentary	Yes	0
1344	1325	236191	380652	Allocasuarina littoralis	Hawkesbury Sandstone	Sedimentary	Yes	0
1345	1326	236191	382952	Allocasuarina littoralis	Hawkesbury Sandstone	Sedimentary	Yes	0
1346	1327	236191	383052	Allocasuarina littoralis	Hawkesbury Sandstone	Sedimentary	Yes	0
1347	1328	236191	627952	Allocasuarina torulosa	Liverpool Range Volcanics	Sedimentary	Yes	0
1348	1329	236291	379952	Allocasuarina littoralis	Hawkesbury Sandstone	Sedimentary	Yes	0
1349	1329	236291	379952	Allocasuarina torulosa	Hawkesbury Sandstone	Sedimentary	Yes	0
1350	1330	236291	383052	Allocasuarina littoralis	Hawkesbury Sandstone	Sedimentary	Yes	0
1351	1331	236391	339652	Allocasuarina littoralis	Hawkesbury Sandstone	Sedimentary	Yes	0
1352	1332	236391	342852	Allocasuarina littoralis	Hawkesbury Sandstone	Sedimentary	Yes	0
1353	1333	236391	383152	Allocasuarina littoralis	Hawkesbury Sandstone	Sedimentary	Yes	0
1354	1334	236391	390752	Allocasuarina littoralis	Hawkesbury Sandstone	Sedimentary	Yes	0
1355	1335	236491	287052	Allocasuarina littoralis	Nowra Sandstone	Sedimentary	Yes	0
1356	1336	236491	291452	Allocasuarina littoralis	Snapper Point Formation, Wandrawandian Siltstone	Sedimentary	Yes	0
1357	1337	236491	320852	Allocasuarina littoralis	Wianamatta Group	Sedimentary	Yes	0
1358	1338	236491	344252	Allocasuarina littoralis	Hawkesbury Sandstone	Sedimentary	Yes	0
1359	1339	236491	372852	Allocasuarina littoralis	Shoalhaven Group	Sedimentary	Yes	0
1360	1340	236491	625352	Allocasuarina torulosa	Liverpool Range Volcanics	Sedimentary	Yes	0
1361	1341	236591	229252	Allocasuarina torulosa	alluvium 38485	Other	No	1
1362	1342	236591	280552	Allocasuarina littoralis	Adaminaby Group	Sedimentary	Yes	0
1363	1343	236591	337152	Allocasuarina littoralis	Hawkesbury Sandstone	Sedimentary	Yes	0
1364	1344	236591	337852	Allocasuarina littoralis	Hawkesbury Sandstone	Sedimentary	Yes	0
1365	1345	236591	374752	Allocasuarina torulosa	Shoalhaven Group	Sedimentary	Yes	0
1366	1346	236591	627752	Allocasuarina torulosa	Liverpool Range Volcanics	Sedimentary	Yes	0
1367	1347	236691	280052	Allocasuarina littoralis	Adaminaby Group	Sedimentary	Yes	0
1368	1348	236691	287152	Allocasuarina littoralis	Nowra Sandstone	Sedimentary	Yes	0
1369	1349	236691	370152	Allocasuarina torulosa	Shoalhaven Group	Sedimentary	Yes	0
1370	1350	236691	370552	Allocasuarina littoralis	Shoalhaven Group	Sedimentary	Yes	0
1371	1351	236691	374852	Allocasuarina torulosa	Shoalhaven Group	Sedimentary	Yes	0
1372	1352	236691	381952	Allocasuarina littoralis	Hawkesbury Sandstone	Sedimentary	Yes	0
1373	1353	236791	362252	Allocasuarina littoralis	Hawkesbury Sandstone	Sedimentary	Yes	0
1374	1354	236791	624752	Allocasuarina torulosa	Liverpool Range Volcanics	Sedimentary	Yes	0
1375	1355	236791	625652	Allocasuarina torulosa	Liverpool Range Volcanics	Sedimentary	Yes	0
1376	1356	236791	627952	Allocasuarina torulosa	Liverpool Range Volcanics	Sedimentary	Yes	0
1377	1357	236891	337752	Allocasuarina littoralis	Hawkesbury Sandstone	Sedimentary	Yes	0
1378	1358	236991	411052	Allocasuarina littoralis	Narrabeen Group	Sedimentary	Yes	0
1379	1359	237091	624452	Allocasuarina torulosa	Liverpool Range Volcanics	Sedimentary	Yes	0
1380	1360	237191	229352	Allocasuarina littoralis	alluvium 38485	Other	No	0
1381	1361	237191	411252	Allocasuarina littoralis	Narrabeen Group	Sedimentary	Yes	0
1382	1362	237291	337352	Allocasuarina torulosa	Hawkesbury Sandstone	Sedimentary	Yes	0
1383	1363	237291	373752	Allocasuarina torulosa	Shoalhaven Group	Sedimentary	Yes	0
1384	1364	237391	342152	Allocasuarina littoralis	Hawkesbury Sandstone	Sedimentary	Yes	0
1385	1365	237491	526452	Allocasuarina littoralis	Narrabeen Group	Sedimentary	Yes	0
1386	1366	237591	337352	Allocasuarina littoralis	Hawkesbury Sandstone	Sedimentary	Yes	0
1387	1367	237691	264852	Allocasuarina littoralis	Snapper Point Formation, Wandrawandian Siltstone	Sedimentary	Yes	0
1388	1368	237691	353752	Allocasuarina littoralis	Hawkesbury Sandstone	Sedimentary	Yes	0
1389	1369	237691	374852	Allocasuarina littoralis	Shoalhaven Group	Sedimentary	Yes	0
1390	1370	237691	626252	Allocasuarina torulosa	Liverpool Range Volcanics	Sedimentary	Yes	0
1391	1371	237791	231952	Allocasuarina littoralis	Snapper Point Formation, Wandrawandian Siltstone	Sedimentary	Yes	0
1392	1372	237791	336552	Allocasuarina littoralis	Hawkesbury Sandstone	Sedimentary	Yes	0
1393	1373	237791	368652	Allocasuarina torulosa	Shoalhaven Group	Sedimentary	Yes	0
1394	1374	237891	262852	Allocasuarina littoralis	Adaminaby Group	Sedimentary	Yes	0
1395	1375	237891	292152	Allocasuarina littoralis	Snapper Point Formation, Wandrawandian Siltstone	Sedimentary	Yes	0
1396	1376	237891	353452	Allocasuarina littoralis	Hawkesbury Sandstone	Sedimentary	Yes	0
1397	1377	237891	428152	Allocasuarina littoralis	Narrabeen Group	Sedimentary	Yes	0
1398	1378	237991	337652	Allocasuarina littoralis	Hawkesbury Sandstone	Sedimentary	Yes	0
1399	1379	237991	363752	Allocasuarina littoralis	Hawkesbury Sandstone	Sedimentary	Yes	0
1400	1380	237991	385352	Allocasuarina littoralis	Hawkesbury Sandstone	Sedimentary	Yes	0
1401	1381	237991	412852	Allocasuarina littoralis	Narrabeen Group	Sedimentary	Yes	0
1402	1382	238091	306152	Allocasuarina littoralis	Snapper Point Formation, Wandrawandian Siltstone	Sedimentary	Yes	0
1403	1383	238091	562952	Allocasuarina torulosa	Narrabeen Group	Sedimentary	Yes	0
1404	1384	238191	287452	Allocasuarina littoralis	Snapper Point Formation, Wandrawandian Siltstone	Sedimentary	Yes	0
1405	1385	238191	373052	Allocasuarina torulosa	Illawarra Coal Measures	Sedimentary	Yes	0
1406	1386	238191	396352	Allocasuarina torulosa	Narrabeen Group	Sedimentary	Yes	0
1407	1387	238291	232752	Allocasuarina littoralis	Snapper Point Formation, Wandrawandian Siltstone	Sedimentary	Yes	0
1408	1388	238291	363152	Allocasuarina littoralis	Hawkesbury Sandstone	Sedimentary	Yes	0
1409	1389	238391	232752	Allocasuarina littoralis	Snapper Point Formation, Wandrawandian Siltstone	Sedimentary	Yes	0
1410	1390	238391	295452	Allocasuarina littoralis	Snapper Point Formation, Wandrawandian Siltstone	Sedimentary	Yes	0
1411	1391	238391	296252	Allocasuarina littoralis	Nowra Sandstone	Sedimentary	Yes	0
1412	1392	238391	626952	Allocasuarina torulosa	Liverpool Range Volcanics	Sedimentary	Yes	0
1413	1393	238491	372952	Allocasuarina torulosa	Illawarra Coal Measures	Sedimentary	Yes	0
1414	1394	238591	232952	Allocasuarina littoralis	Snapper Point Formation, Wandrawandian Siltstone	Sedimentary	Yes	1
1415	1394	238591	232952	Allocasuarina littoralis	Snapper Point Formation, Wandrawandian Siltstone	Sedimentary	Yes	0
1416	1395	238591	342552	Allocasuarina littoralis	Hawkesbury Sandstone	Sedimentary	Yes	0
1417	1396	238591	367252	Allocasuarina torulosa	Illawarra Coal Measures	Sedimentary	Yes	0
1418	1397	238591	520852	Allocasuarina littoralis	Narrabeen Group	Sedimentary	Yes	0
1419	1398	238691	234052	Allocasuarina littoralis	Snapper Point Formation, Wandrawandian Siltstone	Sedimentary	Yes	0
1420	1399	238691	372852	Allocasuarina torulosa	Illawarra Coal Measures	Sedimentary	Yes	0
1421	1400	238791	386852	Allocasuarina littoralis	Hawkesbury Sandstone	Sedimentary	Yes	0
1422	1401	238891	233052	Allocasuarina littoralis	Snapper Point Formation, Wandrawandian Siltstone	Sedimentary	Yes	0
1423	1402	238891	250952	Allocasuarina littoralis	Snapper Point Formation, Wandrawandian Siltstone	Sedimentary	Yes	0
1424	1403	238891	371652	Allocasuarina torulosa	Hawkesbury Sandstone	Sedimentary	Yes	0
1425	1404	238991	396952	Allocasuarina littoralis	Narrabeen Group	Sedimentary	Yes	0
1426	1405	238991	416552	Allocasuarina littoralis	Hawkesbury Sandstone	Sedimentary	Yes	0
1427	1406	239091	254952	Allocasuarina littoralis	Snapper Point Formation, Wandrawandian Siltstone	Sedimentary	Yes	0
1428	1407	239091	286852	Allocasuarina littoralis	Snapper Point Formation, Wandrawandian Siltstone	Sedimentary	Yes	0
1429	1408	239091	293352	Allocasuarina littoralis	Snapper Point Formation, Wandrawandian Siltstone	Sedimentary	Yes	0
1430	1409	239191	232352	Allocasuarina littoralis	Snapper Point Formation, Wandrawandian Siltstone	Sedimentary	Yes	0
1431	1410	239191	297252	Allocasuarina littoralis	Nowra Sandstone	Sedimentary	Yes	0
1432	1411	239191	303852	Allocasuarina littoralis	Shoalhaven Group	Sedimentary	Yes	0
1433	1412	239291	281652	Allocasuarina littoralis	Nowra Sandstone	Sedimentary	Yes	0
1434	1413	239291	344252	Allocasuarina littoralis	Hawkesbury Sandstone	Sedimentary	Yes	0
1435	1414	239291	382952	Allocasuarina torulosa	Hawkesbury Sandstone	Sedimentary	Yes	0
1436	1415	239391	233052	Allocasuarina littoralis	Snapper Point Formation, Wandrawandian Siltstone	Sedimentary	Yes	0
1437	1416	239391	293552	Allocasuarina littoralis	Snapper Point Formation, Wandrawandian Siltstone	Sedimentary	Yes	0
1438	1417	239491	235952	Allocasuarina littoralis	Snapper Point Formation, Wandrawandian Siltstone	Sedimentary	Yes	0
1439	1418	239491	375952	Allocasuarina littoralis	Hawkesbury Sandstone	Sedimentary	Yes	0
1440	1419	239591	232852	Allocasuarina littoralis	Snapper Point Formation, Wandrawandian Siltstone	Sedimentary	Yes	0
1441	1420	239591	338952	Allocasuarina littoralis	Wianamatta Group	Sedimentary	Yes	0
1442	1421	239691	364952	Allocasuarina littoralis	Hawkesbury Sandstone	Sedimentary	Yes	0
1443	1422	239691	372952	Allocasuarina torulosa	Hawkesbury Sandstone	Sedimentary	Yes	0
1444	1423	239791	445652	Allocasuarina littoralis	Narrabeen Group	Sedimentary	Yes	0
1445	1424	239791	574452	Allocasuarina littoralis	Newcastle Coal Measures	Sedimentary	Yes	0
1446	1425	239891	340752	Allocasuarina littoralis	Hawkesbury Sandstone	Sedimentary	Yes	0
1447	1426	239891	343652	Allocasuarina littoralis	Hawkesbury Sandstone	Sedimentary	Yes	0
1448	1427	239891	347352	Allocasuarina littoralis	Hawkesbury Sandstone	Sedimentary	Yes	0
1449	1428	239891	365152	Allocasuarina littoralis	Hawkesbury Sandstone	Sedimentary	Yes	0
1450	1428	239891	365152	Allocasuarina torulosa	Hawkesbury Sandstone	Sedimentary	Yes	0
1451	1429	239891	373752	Allocasuarina littoralis	Hawkesbury Sandstone	Sedimentary	Yes	0
1452	1430	239891	390352	Allocasuarina littoralis	Hawkesbury Sandstone	Sedimentary	Yes	0
1453	1431	239891	446252	Allocasuarina littoralis	Narrabeen Group	Sedimentary	Yes	0
1454	1432	239891	557752	Allocasuarina littoralis	Narrabeen Group	Sedimentary	Yes	0
1455	1433	239991	232852	Allocasuarina littoralis	Snapper Point Formation, Wandrawandian Siltstone	Sedimentary	Yes	0
1456	1434	239991	236452	Allocasuarina littoralis	Snapper Point Formation, Wandrawandian Siltstone	Sedimentary	Yes	0
1457	1435	239991	304952	Allocasuarina littoralis	Nowra Sandstone	Sedimentary	Yes	0
1458	1436	239991	341352	Allocasuarina littoralis	Hawkesbury Sandstone	Sedimentary	Yes	0
1459	1437	240091	284052	Allocasuarina littoralis	Nowra Sandstone	Sedimentary	Yes	0
1460	1438	240091	340052	Allocasuarina littoralis	Wianamatta Group	Sedimentary	Yes	0
1461	1439	240091	347152	Allocasuarina littoralis	Hawkesbury Sandstone	Sedimentary	Yes	0
1462	1440	240091	371552	Allocasuarina torulosa	Hawkesbury Sandstone	Sedimentary	Yes	0
1463	1441	240091	557852	Allocasuarina littoralis	Narrabeen Group	Sedimentary	Yes	0
1464	1442	240191	236852	Allocasuarina littoralis	Snapper Point Formation, Wandrawandian Siltstone	Sedimentary	Yes	0
1465	1443	240191	236952	Allocasuarina littoralis	Snapper Point Formation, Wandrawandian Siltstone	Sedimentary	Yes	0
1466	1444	240191	275152	Allocasuarina littoralis	Nowra Sandstone	Sedimentary	Yes	0
1467	1445	240191	296452	Allocasuarina littoralis	Nowra Sandstone	Sedimentary	Yes	0
1468	1446	240191	300752	Allocasuarina littoralis	Snapper Point Formation, Wandrawandian Siltstone	Sedimentary	Yes	0
1469	1447	240191	343652	Allocasuarina littoralis	Hawkesbury Sandstone	Sedimentary	Yes	1
1470	1448	240291	341552	Allocasuarina littoralis	Hawkesbury Sandstone	Sedimentary	Yes	0
1471	1449	240291	370152	Allocasuarina torulosa	Hawkesbury Sandstone	Sedimentary	Yes	0
1472	1450	240291	390452	Allocasuarina littoralis	Hawkesbury Sandstone	Sedimentary	Yes	0
1473	1451	240291	558052	Allocasuarina littoralis	Narrabeen Group	Sedimentary	Yes	0
1474	1452	240391	265252	Allocasuarina littoralis	Snapper Point Formation, Wandrawandian Siltstone	Sedimentary	Yes	0
1475	1453	240391	340552	Allocasuarina littoralis	Wianamatta Group	Sedimentary	Yes	0
1476	1454	240391	341652	Allocasuarina torulosa	Hawkesbury Sandstone	Sedimentary	Yes	0
1477	1455	240391	557752	Allocasuarina littoralis	Narrabeen Group	Sedimentary	Yes	0
1478	1456	240491	341652	Allocasuarina torulosa	Hawkesbury Sandstone	Sedimentary	Yes	0
1479	1457	240491	370352	Allocasuarina torulosa	Hawkesbury Sandstone	Sedimentary	Yes	0
1480	1458	240491	373252	Allocasuarina torulosa	Hawkesbury Sandstone	Sedimentary	Yes	0
1481	1459	240491	403252	Allocasuarina torulosa	Narrabeen Group	Sedimentary	Yes	0
1482	1460	240491	576452	Allocasuarina littoralis	Narrabeen Group	Sedimentary	Yes	0
1483	1461	240591	270452	Allocasuarina littoralis	Snapper Point Formation, Wandrawandian Siltstone	Sedimentary	Yes	0
1484	1462	240591	270652	Allocasuarina littoralis	Snapper Point Formation, Wandrawandian Siltstone	Sedimentary	Yes	0
1485	1463	240591	299852	Allocasuarina littoralis	Nowra Sandstone	Sedimentary	Yes	0
1486	1464	240691	234952	Allocasuarina littoralis	Snapper Point Formation, Wandrawandian Siltstone	Sedimentary	Yes	0
1487	1465	240691	237252	Allocasuarina littoralis	sedimentary rocks 72357	Sedimentary	No	0
1488	1466	240691	237552	Allocasuarina littoralis	sedimentary rocks 72357	Sedimentary	No	0
1489	1467	240691	289552	Allocasuarina littoralis	Snapper Point Formation, Wandrawandian Siltstone	Sedimentary	Yes	0
1490	1468	240691	305752	Allocasuarina littoralis	Snapper Point Formation, Wandrawandian Siltstone	Sedimentary	Yes	0
1491	1469	240791	236652	Allocasuarina littoralis	sedimentary rocks 72357	Sedimentary	No	0
1492	1470	240791	237152	Allocasuarina littoralis	sedimentary rocks 72357	Sedimentary	No	0
1493	1471	240791	237652	Allocasuarina littoralis	sedimentary rocks 72357	Sedimentary	No	0
1494	1472	240791	348052	Allocasuarina littoralis	Hawkesbury Sandstone	Sedimentary	Yes	0
1495	1473	240791	403052	Allocasuarina torulosa	Narrabeen Group	Sedimentary	Yes	0
1496	1474	240891	235352	Allocasuarina littoralis	Snapper Point Formation, Wandrawandian Siltstone	Sedimentary	Yes	0
1497	1475	240891	317052	Allocasuarina littoralis	Hawkesbury Sandstone	Sedimentary	Yes	0
1498	1476	240891	343152	Allocasuarina littoralis	Hawkesbury Sandstone	Sedimentary	Yes	1
1499	1477	240891	370552	Allocasuarina torulosa	Hawkesbury Sandstone	Sedimentary	Yes	0
1500	1478	240891	396652	Allocasuarina littoralis	Narrabeen Group	Sedimentary	Yes	0
1501	1479	240991	289852	Allocasuarina littoralis	Snapper Point Formation, Wandrawandian Siltstone	Sedimentary	Yes	0
1502	1480	240991	311252	Allocasuarina littoralis	Hawkesbury Sandstone	Sedimentary	Yes	0
1503	1481	240991	339752	Allocasuarina littoralis	Wianamatta Group	Sedimentary	Yes	0
1504	1482	240991	341952	Allocasuarina littoralis	Hawkesbury Sandstone	Sedimentary	Yes	0
1505	1483	240991	362952	Allocasuarina littoralis	Hawkesbury Sandstone	Sedimentary	Yes	0
1506	1484	240991	528352	Allocasuarina littoralis	Narrabeen Group	Sedimentary	Yes	0
1507	1485	241091	242852	Allocasuarina littoralis	Milton Monzonite	Other	No	0
1508	1486	241091	306852	Allocasuarina littoralis	Nowra Sandstone	Sedimentary	Yes	0
1509	1487	241091	316552	Allocasuarina littoralis	Hawkesbury Sandstone	Sedimentary	Yes	1
1510	1488	241091	504852	Allocasuarina torulosa	Narrabeen Group	Sedimentary	Yes	0
1511	1489	241191	346652	Allocasuarina littoralis	Hawkesbury Sandstone	Sedimentary	Yes	0
1512	1490	241191	364152	Allocasuarina torulosa	Hawkesbury Sandstone	Sedimentary	Yes	0
1513	1491	241191	396752	Allocasuarina littoralis	Narrabeen Group	Sedimentary	Yes	0
1514	1492	241291	243252	Allocasuarina littoralis	Snapper Point Formation, Wandrawandian Siltstone	Sedimentary	Yes	0
1515	1493	241291	283252	Allocasuarina littoralis	Nowra Sandstone	Sedimentary	Yes	0
1516	1494	241291	343452	Allocasuarina littoralis	Wianamatta Group	Sedimentary	Yes	0
1517	1495	241291	353652	Allocasuarina littoralis	Hawkesbury Sandstone	Sedimentary	Yes	0
1518	1496	241291	575252	Allocasuarina littoralis	Narrabeen Group	Sedimentary	Yes	0
1519	1497	241391	243052	Allocasuarina littoralis	Snapper Point Formation, Wandrawandian Siltstone	Sedimentary	Yes	0
1520	1498	241391	247952	Allocasuarina littoralis	Snapper Point Formation, Wandrawandian Siltstone	Sedimentary	Yes	0
1521	1499	241391	353652	Allocasuarina littoralis	Hawkesbury Sandstone	Sedimentary	Yes	0
1522	1500	241391	447652	Allocasuarina littoralis	Wianamatta Group	Sedimentary	Yes	0
1523	1501	241491	243352	Allocasuarina littoralis	Snapper Point Formation, Wandrawandian Siltstone	Sedimentary	Yes	0
1524	1502	241491	289852	Allocasuarina littoralis	Snapper Point Formation, Wandrawandian Siltstone	Sedimentary	Yes	0
1525	1503	241491	316552	Allocasuarina littoralis	Hawkesbury Sandstone	Sedimentary	Yes	0
1526	1504	241491	581952	Allocasuarina littoralis	Narrabeen Group	Sedimentary	Yes	0
1527	1505	241591	241852	Allocasuarina littoralis	sedimentary rocks 72357	Sedimentary	No	0
1528	1506	241591	581352	Allocasuarina littoralis	Narrabeen Group	Sedimentary	Yes	0
1529	1507	241691	237152	Allocasuarina littoralis	sedimentary rocks 72357	Sedimentary	No	0
1530	1508	241691	353652	Allocasuarina littoralis	Hawkesbury Sandstone	Sedimentary	Yes	0
1531	1509	241691	353852	Allocasuarina littoralis	Hawkesbury Sandstone	Sedimentary	Yes	0
1532	1510	241691	383552	Allocasuarina littoralis	Wianamatta Group	Sedimentary	Yes	0
1533	1511	241791	338052	Allocasuarina littoralis	Wianamatta Group	Sedimentary	Yes	0
1534	1512	241791	384952	Allocasuarina littoralis	Hawkesbury Sandstone	Sedimentary	Yes	0
1535	1513	241891	241752	Allocasuarina littoralis	sedimentary rocks 72357	Sedimentary	No	0
1536	1514	241891	286152	Allocasuarina littoralis	Nowra Sandstone	Sedimentary	Yes	0
1537	1515	241991	236552	Allocasuarina littoralis	sedimentary rocks 72357	Sedimentary	No	0
1538	1516	241991	242852	Allocasuarina littoralis	Snapper Point Formation, Wandrawandian Siltstone	Sedimentary	Yes	0
1539	1517	241991	309752	Allocasuarina littoralis	Hawkesbury Sandstone	Sedimentary	Yes	0
1540	1518	241991	313052	Allocasuarina littoralis	Hawkesbury Sandstone	Sedimentary	Yes	0
1541	1519	241991	370852	Allocasuarina littoralis	Hawkesbury Sandstone	Sedimentary	Yes	0
1542	1520	241991	502552	Allocasuarina torulosa	Narrabeen Group	Sedimentary	Yes	0
1543	1521	242091	236852	Allocasuarina littoralis	sedimentary rocks 72357	Sedimentary	No	0
1544	1521	242091	236852	Allocasuarina torulosa	sedimentary rocks 72357	Sedimentary	No	0
1545	1522	242091	305052	Allocasuarina littoralis	Snapper Point Formation, Wandrawandian Siltstone	Sedimentary	Yes	0
1546	1523	242191	238052	Allocasuarina torulosa	sedimentary rocks 72357	Sedimentary	No	0
1547	1523	242191	238052	Allocasuarina littoralis	sedimentary rocks 72357	Sedimentary	No	0
1548	1524	242191	309252	Allocasuarina littoralis	Illawarra Coal Measures	Sedimentary	Yes	0
1549	1525	242191	312952	Allocasuarina littoralis	Hawkesbury Sandstone	Sedimentary	Yes	0
1550	1526	242191	562452	Allocasuarina torulosa	Narrabeen Group	Sedimentary	Yes	0
1551	1527	242291	286852	Allocasuarina littoralis	Nowra Sandstone	Sedimentary	Yes	0
1552	1528	242391	236952	Allocasuarina littoralis	sedimentary rocks 72357	Sedimentary	No	0
1553	1529	242391	237052	Allocasuarina littoralis	sedimentary rocks 72357	Sedimentary	No	0
1554	1530	242391	243152	Allocasuarina littoralis	alluvium 38485	Other	No	0
1555	1531	242391	245552	Allocasuarina littoralis	Snapper Point Formation, Wandrawandian Siltstone	Sedimentary	Yes	0
1556	1532	242391	375152	Allocasuarina torulosa	Hawkesbury Sandstone	Sedimentary	Yes	0
1557	1532	242391	375152	Allocasuarina littoralis	Hawkesbury Sandstone	Sedimentary	Yes	0
1558	1533	242391	387352	Allocasuarina torulosa	Hawkesbury Sandstone	Sedimentary	Yes	0
1559	1534	242491	245752	Allocasuarina littoralis	Snapper Point Formation, Wandrawandian Siltstone	Sedimentary	Yes	0
1560	1535	242491	342152	Allocasuarina littoralis	Wianamatta Group	Sedimentary	Yes	0
1561	1536	242491	363652	Allocasuarina torulosa	Hawkesbury Sandstone	Sedimentary	Yes	0
1562	1537	242491	380352	Allocasuarina littoralis	Hawkesbury Sandstone	Sedimentary	Yes	0
1563	1537	242491	380352	Allocasuarina torulosa	Hawkesbury Sandstone	Sedimentary	Yes	0
1564	1538	242591	367652	Allocasuarina torulosa	Hawkesbury Sandstone	Sedimentary	Yes	0
1565	1539	242591	375252	Allocasuarina littoralis	Hawkesbury Sandstone	Sedimentary	Yes	0
1566	1540	242591	385752	Allocasuarina torulosa	Hawkesbury Sandstone	Sedimentary	Yes	0
1567	1541	242591	422852	Allocasuarina littoralis	Hawkesbury Sandstone	Sedimentary	Yes	0
1568	1542	242791	236752	Allocasuarina littoralis	sedimentary rocks 72357	Sedimentary	No	0
1569	1543	242791	575352	Allocasuarina littoralis	Narrabeen Group	Sedimentary	Yes	0
1570	1544	242891	289152	Allocasuarina littoralis	Snapper Point Formation, Wandrawandian Siltstone	Sedimentary	Yes	0
1571	1545	242891	421952	Allocasuarina littoralis	Hawkesbury Sandstone	Sedimentary	Yes	0
1572	1546	242891	434652	Allocasuarina littoralis	Hawkesbury Sandstone	Sedimentary	Yes	0
1573	1547	242891	501852	Allocasuarina littoralis	Narrabeen Group	Sedimentary	Yes	0
1574	1548	242991	348452	Allocasuarina littoralis	Hawkesbury Sandstone	Sedimentary	Yes	0
1575	1549	243091	350852	Allocasuarina littoralis	Hawkesbury Sandstone	Sedimentary	Yes	0
1576	1550	243091	369452	Allocasuarina torulosa	Hawkesbury Sandstone	Sedimentary	Yes	1
1577	1551	243091	376952	Allocasuarina torulosa	Wianamatta Group	Sedimentary	Yes	0
1578	1552	243091	380952	Allocasuarina torulosa	Wianamatta Group	Sedimentary	Yes	0
1579	1553	243191	336352	Allocasuarina littoralis	Wianamatta Group	Sedimentary	Yes	0
1580	1554	243291	283752	Allocasuarina littoralis	Snapper Point Formation, Wandrawandian Siltstone	Sedimentary	Yes	0
1581	1555	243291	380952	Allocasuarina torulosa	Wianamatta Group	Sedimentary	Yes	0
1582	1556	243291	421052	Allocasuarina littoralis	Hawkesbury Sandstone	Sedimentary	Yes	0
1583	1557	243291	501852	Allocasuarina littoralis	Narrabeen Group	Sedimentary	Yes	0
1584	1558	243391	284152	Allocasuarina littoralis	Snapper Point Formation, Wandrawandian Siltstone	Sedimentary	Yes	0
1585	1559	243391	380152	Allocasuarina littoralis	Hawkesbury Sandstone	Sedimentary	Yes	0
1586	1559	243391	380152	Allocasuarina torulosa	Hawkesbury Sandstone	Sedimentary	Yes	0
1587	1560	243391	421052	Allocasuarina littoralis	Hawkesbury Sandstone	Sedimentary	Yes	0
1588	1561	243391	501652	Allocasuarina torulosa	Narrabeen Group	Sedimentary	Yes	0
1589	1562	243391	586952	Allocasuarina torulosa	Narrabeen Group	Sedimentary	Yes	0
1590	1563	243491	308452	Allocasuarina littoralis	Shoalhaven Group	Sedimentary	Yes	0
1591	1564	243491	448052	Allocasuarina torulosa	Narrabeen Group	Sedimentary	Yes	0
1592	1565	243591	282552	Allocasuarina littoralis	Snapper Point Formation, Wandrawandian Siltstone	Sedimentary	Yes	0
1593	1566	243591	314452	Allocasuarina littoralis	Hawkesbury Sandstone	Sedimentary	Yes	0
1594	1567	243591	372252	Allocasuarina littoralis	Hawkesbury Sandstone	Sedimentary	Yes	0
1595	1568	243591	372852	Allocasuarina torulosa	Hawkesbury Sandstone	Sedimentary	Yes	0
1596	1569	243591	497052	Allocasuarina torulosa	Narrabeen Group	Sedimentary	Yes	0
1597	1570	243691	372352	Allocasuarina littoralis	Wianamatta Group	Sedimentary	Yes	0
1598	1571	243691	379252	Allocasuarina torulosa	Hawkesbury Sandstone	Sedimentary	Yes	0
1599	1572	243791	237352	Allocasuarina littoralis	Snapper Point Formation, Wandrawandian Siltstone	Sedimentary	Yes	0
1600	1573	243791	306552	Allocasuarina littoralis	Nowra Sandstone	Sedimentary	Yes	0
1601	1573	243791	306552	Allocasuarina torulosa	Nowra Sandstone	Sedimentary	Yes	0
1602	1574	243791	448352	Allocasuarina torulosa	Hawkesbury Sandstone	Sedimentary	Yes	0
1603	1575	243791	476552	Allocasuarina littoralis	Narrabeen Group	Sedimentary	Yes	0
1604	1576	243891	308052	Allocasuarina littoralis	Shoalhaven Group	Sedimentary	Yes	0
1605	1577	243891	375952	Allocasuarina torulosa	Hawkesbury Sandstone	Sedimentary	Yes	0
1606	1578	243891	501852	Allocasuarina torulosa	Narrabeen Group	Sedimentary	Yes	0
1607	1579	243891	591852	Allocasuarina torulosa	Narrabeen Group	Sedimentary	Yes	0
1608	1580	243891	592752	Allocasuarina torulosa	Narrabeen Group	Sedimentary	Yes	0
1609	1581	243891	592852	Allocasuarina torulosa	Narrabeen Group	Sedimentary	Yes	0
1610	1582	243991	247352	Allocasuarina littoralis	Snapper Point Formation, Wandrawandian Siltstone	Sedimentary	Yes	0
1611	1583	243991	268152	Allocasuarina littoralis	Snapper Point Formation, Wandrawandian Siltstone	Sedimentary	Yes	0
1612	1584	243991	343352	Allocasuarina littoralis	Wianamatta Group	Sedimentary	Yes	0
1613	1585	243991	359852	Allocasuarina littoralis	Wianamatta Group	Sedimentary	Yes	1
1614	1586	243991	444652	Allocasuarina littoralis	Hawkesbury Sandstone	Sedimentary	Yes	1
1615	1587	243991	580952	Allocasuarina littoralis	Narrabeen Group	Sedimentary	Yes	0
1616	1588	244091	247452	Allocasuarina littoralis	Snapper Point Formation, Wandrawandian Siltstone	Sedimentary	Yes	0
1617	1589	244091	272752	Allocasuarina littoralis	Nowra Sandstone	Sedimentary	Yes	0
1618	1590	244091	287652	Allocasuarina littoralis	Snapper Point Formation, Wandrawandian Siltstone	Sedimentary	Yes	0
1619	1591	244191	247452	Allocasuarina littoralis	Snapper Point Formation, Wandrawandian Siltstone	Sedimentary	Yes	0
1620	1592	244191	336252	Allocasuarina littoralis	Hawkesbury Sandstone	Sedimentary	Yes	0
1621	1593	244191	373052	Allocasuarina torulosa	Hawkesbury Sandstone	Sedimentary	Yes	0
1622	1594	244291	247652	Allocasuarina littoralis	Snapper Point Formation, Wandrawandian Siltstone	Sedimentary	Yes	0
1623	1595	244291	303452	Allocasuarina littoralis	Hawkesbury Sandstone	Sedimentary	Yes	0
1624	1596	244291	306252	Allocasuarina littoralis	Shoalhaven Group	Sedimentary	Yes	0
1625	1597	244291	307852	Allocasuarina littoralis	Nowra Sandstone	Sedimentary	Yes	0
1626	1598	244291	363552	Allocasuarina torulosa	Hawkesbury Sandstone	Sedimentary	Yes	0
1627	1599	244291	379952	Allocasuarina torulosa	Hawkesbury Sandstone	Sedimentary	Yes	0
1628	1600	244291	513952	Allocasuarina littoralis	Narrabeen Group	Sedimentary	Yes	0
1629	1601	244391	497452	Allocasuarina torulosa	Narrabeen Group	Sedimentary	Yes	0
1630	1602	244491	267252	Allocasuarina littoralis	Snapper Point Formation, Wandrawandian Siltstone	Sedimentary	Yes	0
1631	1603	244491	267452	Allocasuarina littoralis	Snapper Point Formation, Wandrawandian Siltstone	Sedimentary	Yes	0
1632	1604	244491	334152	Allocasuarina littoralis	Hawkesbury Sandstone	Sedimentary	Yes	0
1633	1605	244491	375052	Allocasuarina torulosa	Hawkesbury Sandstone	Sedimentary	Yes	0
1634	1606	244491	377752	Allocasuarina torulosa	Hawkesbury Sandstone	Sedimentary	Yes	0
1635	1607	244591	267452	Allocasuarina littoralis	Snapper Point Formation, Wandrawandian Siltstone	Sedimentary	Yes	0
1636	1608	244591	282152	Allocasuarina littoralis	Shoalhaven Group	Sedimentary	Yes	0
1637	1609	244691	305852	Allocasuarina littoralis	Shoalhaven Group	Sedimentary	Yes	0
1638	1609	244691	305852	Allocasuarina torulosa	Shoalhaven Group	Sedimentary	Yes	0
1639	1610	244791	267452	Allocasuarina littoralis	Snapper Point Formation, Wandrawandian Siltstone	Sedimentary	Yes	0
1640	1611	244791	307852	Allocasuarina littoralis	Nowra Sandstone	Sedimentary	Yes	0
1641	1612	244791	375352	Allocasuarina littoralis	Hawkesbury Sandstone	Sedimentary	Yes	0
1642	1613	244791	441052	Allocasuarina littoralis	Narrabeen Group	Sedimentary	Yes	0
1643	1614	244791	592852	Allocasuarina torulosa	Narrabeen Group	Sedimentary	Yes	0
1644	1615	244891	307752	Allocasuarina littoralis	Nowra Sandstone	Sedimentary	Yes	0
1645	1616	244891	307852	Allocasuarina littoralis	Nowra Sandstone	Sedimentary	Yes	0
1646	1617	244891	345952	Allocasuarina littoralis	Hawkesbury Sandstone	Sedimentary	Yes	0
1647	1618	244891	346852	Allocasuarina littoralis	Hawkesbury Sandstone	Sedimentary	Yes	0
1648	1619	244891	346952	Allocasuarina littoralis	Hawkesbury Sandstone	Sedimentary	Yes	0
1649	1620	244891	374852	Allocasuarina torulosa	Wianamatta Group	Sedimentary	Yes	0
1650	1620	244891	374852	Allocasuarina littoralis	Wianamatta Group	Sedimentary	Yes	0
1651	1621	244891	375152	Allocasuarina torulosa	Wianamatta Group	Sedimentary	Yes	0
1652	1622	244991	291452	Allocasuarina littoralis	Nowra Sandstone	Sedimentary	Yes	0
1653	1623	244991	340852	Allocasuarina littoralis	Hawkesbury Sandstone	Sedimentary	Yes	0
1654	1624	244991	346752	Allocasuarina littoralis	Wianamatta Group	Sedimentary	Yes	0
1655	1625	244991	375152	Allocasuarina torulosa	Wianamatta Group	Sedimentary	Yes	0
1656	1626	244991	400252	Allocasuarina littoralis	Narrabeen Group	Sedimentary	Yes	0
1657	1627	244991	437652	Allocasuarina littoralis	Narrabeen Group	Sedimentary	Yes	0
1658	1628	245091	305452	Allocasuarina littoralis	Shoalhaven Group	Sedimentary	Yes	0
1659	1628	245091	305452	Allocasuarina torulosa	Shoalhaven Group	Sedimentary	Yes	0
1660	1629	245091	347052	Allocasuarina littoralis	Hawkesbury Sandstone	Sedimentary	Yes	0
1661	1630	245091	347152	Allocasuarina littoralis	Hawkesbury Sandstone	Sedimentary	Yes	0
1662	1631	245091	347652	Allocasuarina littoralis	Hawkesbury Sandstone	Sedimentary	Yes	0
1663	1632	245091	379352	Allocasuarina torulosa	Hawkesbury Sandstone	Sedimentary	Yes	0
1664	1633	245091	592152	Allocasuarina torulosa	Narrabeen Group	Sedimentary	Yes	0
1665	1634	245191	248952	Allocasuarina littoralis	sedimentary rocks 72357	Sedimentary	No	0
1666	1635	245191	356752	Allocasuarina littoralis	Hawkesbury Sandstone	Sedimentary	Yes	0
1667	1636	245191	373352	Allocasuarina torulosa	Wianamatta Group	Sedimentary	Yes	0
1668	1637	245191	377752	Allocasuarina torulosa	Hawkesbury Sandstone	Sedimentary	Yes	0
1669	1638	245191	378352	Allocasuarina torulosa	Hawkesbury Sandstone	Sedimentary	Yes	0
1670	1639	245191	476952	Allocasuarina littoralis	Hawkesbury Sandstone	Sedimentary	Yes	0
1671	1640	245191	502052	Allocasuarina torulosa	Narrabeen Group	Sedimentary	Yes	0
1672	1641	245291	267852	Allocasuarina torulosa	Snapper Point Formation, Wandrawandian Siltstone	Sedimentary	Yes	0
1673	1642	245291	347252	Allocasuarina littoralis	Wianamatta Group	Sedimentary	Yes	0
1674	1643	245291	502852	Allocasuarina littoralis	Narrabeen Group	Sedimentary	Yes	0
1675	1644	245391	346952	Allocasuarina littoralis	Wianamatta Group	Sedimentary	Yes	0
1676	1645	245391	362652	Allocasuarina torulosa	Hawkesbury Sandstone	Sedimentary	Yes	0
1677	1646	245391	365852	Allocasuarina littoralis	Hawkesbury Sandstone	Sedimentary	Yes	0
1678	1647	245391	365952	Allocasuarina littoralis	Hawkesbury Sandstone	Sedimentary	Yes	0
1679	1648	245391	375652	Allocasuarina torulosa	Wianamatta Group	Sedimentary	Yes	0
1680	1649	245491	308052	Allocasuarina littoralis	Shoalhaven Group	Sedimentary	Yes	0
1681	1650	245491	348152	Allocasuarina littoralis	Hawkesbury Sandstone	Sedimentary	Yes	0
1682	1651	245491	366452	Allocasuarina torulosa	Hawkesbury Sandstone	Sedimentary	Yes	0
1683	1652	245491	375552	Allocasuarina torulosa	Wianamatta Group	Sedimentary	Yes	0
1684	1653	245491	502352	Allocasuarina torulosa	Narrabeen Group	Sedimentary	Yes	0
1685	1654	245491	507752	Allocasuarina littoralis	Narrabeen Group	Sedimentary	Yes	0
1686	1655	245491	508052	Allocasuarina torulosa	Narrabeen Group	Sedimentary	Yes	0
1687	1656	245491	508652	Allocasuarina littoralis	Narrabeen Group	Sedimentary	Yes	0
1688	1657	245491	576252	Allocasuarina torulosa	Narrabeen Group	Sedimentary	Yes	0
1689	1658	245591	348052	Allocasuarina littoralis	Hawkesbury Sandstone	Sedimentary	Yes	0
1690	1659	245591	375552	Allocasuarina littoralis	sand plain 38499	Other	No	0
1691	1659	245591	375552	Allocasuarina torulosa	sand plain 38499	Other	No	0
1692	1660	245591	507852	Allocasuarina torulosa	Narrabeen Group	Sedimentary	Yes	0
1693	1661	245691	551052	Allocasuarina littoralis	Narrabeen Group	Sedimentary	Yes	0
1694	1662	245791	309052	Allocasuarina littoralis	Shoalhaven Group	Sedimentary	Yes	0
1695	1663	245791	389652	Allocasuarina torulosa	Hawkesbury Sandstone	Sedimentary	Yes	0
1696	1664	245791	423752	Allocasuarina littoralis	Hawkesbury Sandstone	Sedimentary	Yes	0
1697	1665	245791	423852	Allocasuarina littoralis	Hawkesbury Sandstone	Sedimentary	Yes	0
1698	1666	245791	585852	Allocasuarina torulosa	Narrabeen Group	Sedimentary	Yes	0
1699	1667	245791	594652	Allocasuarina torulosa	Liverpool Range Volcanics	Sedimentary	Yes	0
1700	1668	245791	594852	Allocasuarina torulosa	Liverpool Range Volcanics	Sedimentary	Yes	0
1701	1669	245891	289152	Allocasuarina littoralis	Nowra Sandstone	Sedimentary	Yes	0
1702	1670	245891	289352	Allocasuarina littoralis	Snapper Point Formation, Wandrawandian Siltstone	Sedimentary	Yes	0
1703	1671	245891	296352	Allocasuarina littoralis	Shoalhaven Group	Sedimentary	Yes	1
1704	1672	245891	346352	Allocasuarina littoralis	Hawkesbury Sandstone	Sedimentary	Yes	0
1705	1673	245891	352852	Allocasuarina littoralis	Hawkesbury Sandstone	Sedimentary	Yes	0
1706	1674	245891	441252	Allocasuarina littoralis	Hawkesbury Sandstone	Sedimentary	Yes	0
1707	1675	245891	580552	Allocasuarina torulosa	Narrabeen Group	Sedimentary	Yes	0
1708	1676	245991	263652	Allocasuarina littoralis	Snapper Point Formation, Wandrawandian Siltstone	Sedimentary	Yes	0
1709	1677	245991	288652	Allocasuarina littoralis	Nowra Sandstone	Sedimentary	Yes	0
1710	1678	245991	404952	Allocasuarina torulosa	Hawkesbury Sandstone	Sedimentary	Yes	0
1711	1679	245991	410652	Allocasuarina littoralis	Hawkesbury Sandstone	Sedimentary	Yes	0
1712	1680	245991	507352	Allocasuarina littoralis	Narrabeen Group	Sedimentary	Yes	0
1713	1680	245991	507352	Allocasuarina torulosa	Narrabeen Group	Sedimentary	Yes	0
1714	1681	245991	507452	Allocasuarina torulosa	Narrabeen Group	Sedimentary	Yes	0
1715	1682	245991	507852	Allocasuarina torulosa	Narrabeen Group	Sedimentary	Yes	0
1716	1683	246091	263652	Allocasuarina littoralis	Snapper Point Formation, Wandrawandian Siltstone	Sedimentary	Yes	0
1717	1684	246091	360552	Allocasuarina littoralis	Hawkesbury Sandstone	Sedimentary	Yes	0
1718	1685	246091	382652	Allocasuarina torulosa	Hawkesbury Sandstone	Sedimentary	Yes	0
1719	1686	246091	502852	Allocasuarina littoralis	Narrabeen Group	Sedimentary	Yes	0
1720	1687	246091	503352	Allocasuarina torulosa	Narrabeen Group	Sedimentary	Yes	0
1721	1688	246191	289352	Allocasuarina littoralis	Nowra Sandstone	Sedimentary	Yes	0
1722	1689	246191	291152	Allocasuarina littoralis	Nowra Sandstone	Sedimentary	Yes	0
1723	1690	246191	346152	Allocasuarina torulosa	Hawkesbury Sandstone	Sedimentary	Yes	0
1724	1691	246191	364952	Allocasuarina littoralis	Hawkesbury Sandstone	Sedimentary	Yes	0
1725	1692	246191	591252	Allocasuarina torulosa	Narrabeen Group	Sedimentary	Yes	0
1726	1693	246291	288252	Allocasuarina littoralis	Nowra Sandstone	Sedimentary	Yes	0
1727	1694	246291	507652	Allocasuarina torulosa	Narrabeen Group	Sedimentary	Yes	0
1728	1695	246291	585852	Allocasuarina torulosa	Narrabeen Group	Sedimentary	Yes	0
1729	1696	246391	288652	Allocasuarina littoralis	Nowra Sandstone	Sedimentary	Yes	0
1730	1697	246391	292052	Allocasuarina littoralis	Nowra Sandstone	Sedimentary	Yes	0
1731	1698	246491	292952	Allocasuarina littoralis	Nowra Sandstone	Sedimentary	Yes	0
1732	1699	246491	366452	Allocasuarina littoralis	Hawkesbury Sandstone	Sedimentary	Yes	0
1733	1700	246491	421552	Allocasuarina torulosa	Hawkesbury Sandstone	Sedimentary	Yes	0
1734	1701	246491	507852	Allocasuarina torulosa	Narrabeen Group	Sedimentary	Yes	0
1735	1702	246491	508152	Allocasuarina torulosa	Narrabeen Group	Sedimentary	Yes	0
1736	1703	246491	551152	Allocasuarina littoralis	Narrabeen Group	Sedimentary	Yes	0
1737	1704	246491	551352	Allocasuarina littoralis	Narrabeen Group	Sedimentary	Yes	0
1738	1705	246591	288652	Allocasuarina littoralis	Nowra Sandstone	Sedimentary	Yes	0
1739	1706	246591	295752	Allocasuarina littoralis	Shoalhaven Group	Sedimentary	Yes	0
1740	1707	246591	364452	Allocasuarina littoralis	Hawkesbury Sandstone	Sedimentary	Yes	0
1741	1708	246591	366052	Allocasuarina torulosa	Hawkesbury Sandstone	Sedimentary	Yes	0
1742	1709	246591	400552	Allocasuarina torulosa	Hawkesbury Sandstone	Sedimentary	Yes	0
1743	1710	246591	508252	Allocasuarina torulosa	Narrabeen Group	Sedimentary	Yes	0
1744	1711	246691	288852	Allocasuarina littoralis	Nowra Sandstone	Sedimentary	Yes	0
1745	1712	246691	289552	Allocasuarina littoralis	Nowra Sandstone	Sedimentary	Yes	0
1746	1713	246691	390252	Allocasuarina torulosa	Hawkesbury Sandstone	Sedimentary	Yes	0
1747	1714	246691	502352	Allocasuarina torulosa	Narrabeen Group	Sedimentary	Yes	0
1748	1715	246691	511052	Allocasuarina torulosa	Narrabeen Group	Sedimentary	Yes	0
1749	1716	246791	249552	Allocasuarina littoralis	sedimentary rocks 72357	Sedimentary	No	0
1750	1717	246791	381752	Allocasuarina torulosa	Hawkesbury Sandstone	Sedimentary	Yes	0
1751	1717	246791	381752	Allocasuarina littoralis	Hawkesbury Sandstone	Sedimentary	Yes	0
1752	1718	246791	390652	Allocasuarina torulosa	Hawkesbury Sandstone	Sedimentary	Yes	0
1753	1719	246791	410952	Allocasuarina torulosa	Hawkesbury Sandstone	Sedimentary	Yes	0
1754	1720	246791	572752	Allocasuarina torulosa	Narrabeen Group	Sedimentary	Yes	0
1755	1721	246891	259052	Allocasuarina littoralis	Snapper Point Formation, Wandrawandian Siltstone	Sedimentary	Yes	0
1756	1722	246891	296352	Allocasuarina littoralis	Shoalhaven Group	Sedimentary	Yes	0
1757	1723	246891	346252	Allocasuarina littoralis	Hawkesbury Sandstone	Sedimentary	Yes	0
1758	1724	246991	278752	Allocasuarina littoralis	Nowra Sandstone	Sedimentary	Yes	0
1759	1725	246991	296052	Allocasuarina littoralis	Shoalhaven Group	Sedimentary	Yes	0
1760	1726	246991	367852	Allocasuarina littoralis	Hawkesbury Sandstone	Sedimentary	Yes	0
1761	1727	246991	409552	Allocasuarina torulosa	Hawkesbury Sandstone	Sedimentary	Yes	0
1762	1728	246991	421352	Allocasuarina littoralis	Hawkesbury Sandstone	Sedimentary	Yes	0
1763	1729	246991	421552	Allocasuarina torulosa	Hawkesbury Sandstone	Sedimentary	Yes	0
1764	1730	246991	501652	Allocasuarina torulosa	Narrabeen Group	Sedimentary	Yes	0
1765	1731	247091	295552	Allocasuarina littoralis	Shoalhaven Group	Sedimentary	Yes	0
1766	1732	247091	295852	Allocasuarina littoralis	Shoalhaven Group	Sedimentary	Yes	0
1767	1733	247091	362552	Allocasuarina littoralis	Hawkesbury Sandstone	Sedimentary	Yes	0
1768	1734	247091	420152	Allocasuarina littoralis	Hawkesbury Sandstone	Sedimentary	Yes	0
1769	1734	247091	420152	Allocasuarina torulosa	Hawkesbury Sandstone	Sedimentary	Yes	0
1770	1735	247091	421952	Allocasuarina torulosa	Wianamatta Group	Sedimentary	Yes	0
1771	1736	247091	505452	Allocasuarina littoralis	Narrabeen Group	Sedimentary	Yes	0
1772	1736	247091	505452	Allocasuarina torulosa	Narrabeen Group	Sedimentary	Yes	0
1773	1737	247091	505652	Allocasuarina torulosa	Narrabeen Group	Sedimentary	Yes	0
1774	1737	247091	505652	Allocasuarina littoralis	Narrabeen Group	Sedimentary	Yes	0
1775	1738	247191	295252	Allocasuarina littoralis	Shoalhaven Group	Sedimentary	Yes	0
1776	1739	247191	296252	Allocasuarina littoralis	Shoalhaven Group	Sedimentary	Yes	0
1777	1740	247191	349752	Allocasuarina littoralis	Hawkesbury Sandstone	Sedimentary	Yes	0
1778	1741	247291	349252	Allocasuarina littoralis	Hawkesbury Sandstone	Sedimentary	Yes	0
1779	1742	247291	371352	Allocasuarina torulosa	Wianamatta Group	Sedimentary	Yes	0
1780	1743	247291	392552	Allocasuarina littoralis	Hawkesbury Sandstone	Sedimentary	Yes	0
1781	1744	247291	421252	Allocasuarina littoralis	Hawkesbury Sandstone	Sedimentary	Yes	0
1782	1745	247291	523952	Allocasuarina littoralis	Narrabeen Group	Sedimentary	Yes	0
1783	1746	247391	349952	Allocasuarina littoralis	Hawkesbury Sandstone	Sedimentary	Yes	0
1784	1747	247391	358952	Allocasuarina littoralis	Hawkesbury Sandstone	Sedimentary	Yes	0
1785	1748	247391	422152	Allocasuarina torulosa	Wianamatta Group	Sedimentary	Yes	0
1786	1749	247391	422252	Allocasuarina torulosa	Wianamatta Group	Sedimentary	Yes	0
1787	1750	247491	291552	Allocasuarina littoralis	Nowra Sandstone	Sedimentary	Yes	0
1788	1751	247491	359352	Allocasuarina littoralis	Hawkesbury Sandstone	Sedimentary	Yes	0
1789	1752	247491	395752	Allocasuarina torulosa	Hawkesbury Sandstone	Sedimentary	Yes	0
1790	1752	247491	395752	Allocasuarina littoralis	Hawkesbury Sandstone	Sedimentary	Yes	0
1791	1753	247491	407652	Allocasuarina torulosa	Hawkesbury Sandstone	Sedimentary	Yes	0
1792	1754	247491	421352	Allocasuarina torulosa	Hawkesbury Sandstone	Sedimentary	Yes	0
1793	1755	247491	422252	Allocasuarina torulosa	Hawkesbury Sandstone	Sedimentary	Yes	0
1794	1756	247591	294752	Allocasuarina littoralis	Shoalhaven Group	Sedimentary	Yes	0
1795	1757	247591	422252	Allocasuarina torulosa	Hawkesbury Sandstone	Sedimentary	Yes	0
1796	1758	247591	430752	Allocasuarina torulosa	Narrabeen Group	Sedimentary	Yes	0
1797	1759	247691	259152	Allocasuarina littoralis	Snapper Point Formation, Wandrawandian Siltstone	Sedimentary	Yes	0
1798	1760	247691	260852	Allocasuarina littoralis	Snapper Point Formation, Wandrawandian Siltstone	Sedimentary	Yes	0
1799	1761	247691	284052	Allocasuarina littoralis	Shoalhaven Group	Sedimentary	Yes	0
1800	1762	247691	287252	Allocasuarina littoralis	Shoalhaven Group	Sedimentary	Yes	0
1801	1763	247691	365552	Allocasuarina littoralis	Hawkesbury Sandstone	Sedimentary	Yes	0
1802	1764	247691	400852	Allocasuarina torulosa	Narrabeen Group	Sedimentary	Yes	0
1803	1765	247691	407352	Allocasuarina torulosa	Hawkesbury Sandstone	Sedimentary	Yes	0
1804	1766	247691	430652	Allocasuarina torulosa	Narrabeen Group	Sedimentary	Yes	0
1805	1767	247691	532952	Allocasuarina littoralis	Narrabeen Group	Sedimentary	Yes	0
1806	1768	247791	365652	Allocasuarina littoralis	Hawkesbury Sandstone	Sedimentary	Yes	0
1807	1769	247791	366352	Allocasuarina littoralis	Hawkesbury Sandstone	Sedimentary	Yes	0
1808	1770	247791	366452	Allocasuarina littoralis	Hawkesbury Sandstone	Sedimentary	Yes	0
1809	1771	247791	391052	Allocasuarina littoralis	Wianamatta Group	Sedimentary	Yes	0
1810	1771	247791	391052	Allocasuarina torulosa	Wianamatta Group	Sedimentary	Yes	0
1811	1772	247791	407252	Allocasuarina torulosa	Hawkesbury Sandstone	Sedimentary	Yes	0
1812	1773	247791	421252	Allocasuarina torulosa	Hawkesbury Sandstone	Sedimentary	Yes	0
1813	1774	247791	422352	Allocasuarina torulosa	Hawkesbury Sandstone	Sedimentary	Yes	0
1814	1775	247791	493752	Allocasuarina torulosa	Narrabeen Group	Sedimentary	Yes	0
1815	1776	247891	291252	Allocasuarina littoralis	Nowra Sandstone	Sedimentary	Yes	0
1816	1777	247891	291352	Allocasuarina littoralis	Nowra Sandstone	Sedimentary	Yes	0
1817	1778	247891	366552	Allocasuarina littoralis	Hawkesbury Sandstone	Sedimentary	Yes	0
1818	1779	247891	402852	Allocasuarina torulosa	Hawkesbury Sandstone	Sedimentary	Yes	0
1819	1780	247891	407252	Allocasuarina torulosa	Hawkesbury Sandstone	Sedimentary	Yes	0
1820	1781	247891	422452	Allocasuarina torulosa	Hawkesbury Sandstone	Sedimentary	Yes	0
1821	1782	247891	430552	Allocasuarina littoralis	Narrabeen Group	Sedimentary	Yes	0
1822	1783	247891	505852	Allocasuarina littoralis	Narrabeen Group	Sedimentary	Yes	0
1823	1784	247991	291552	Allocasuarina littoralis	Nowra Sandstone	Sedimentary	Yes	0
1824	1785	247991	294752	Allocasuarina littoralis	Shoalhaven Group	Sedimentary	Yes	0
1825	1786	247991	505952	Allocasuarina littoralis	Narrabeen Group	Sedimentary	Yes	0
1826	1787	247991	510552	Allocasuarina littoralis	Narrabeen Group	Sedimentary	Yes	0
1827	1788	248091	256852	Allocasuarina littoralis	Snapper Point Formation, Wandrawandian Siltstone	Sedimentary	Yes	0
1828	1789	248091	268152	Allocasuarina littoralis	Snapper Point Formation, Wandrawandian Siltstone	Sedimentary	Yes	0
1829	1790	248091	291552	Allocasuarina littoralis	Nowra Sandstone	Sedimentary	Yes	0
1830	1791	248091	505652	Allocasuarina torulosa	Narrabeen Group	Sedimentary	Yes	0
1831	1792	248091	505752	Allocasuarina littoralis	Narrabeen Group	Sedimentary	Yes	1
1832	1793	248191	274452	Allocasuarina littoralis	Nowra Sandstone	Sedimentary	Yes	0
1833	1794	248191	291552	Allocasuarina littoralis	Nowra Sandstone	Sedimentary	Yes	0
1834	1795	248191	291752	Allocasuarina littoralis	Nowra Sandstone	Sedimentary	Yes	0
1835	1796	248191	360252	Allocasuarina littoralis	Hawkesbury Sandstone	Sedimentary	Yes	0
1836	1797	248191	421952	Allocasuarina littoralis	Hawkesbury Sandstone	Sedimentary	Yes	0
1837	1798	248191	430552	Allocasuarina littoralis	Narrabeen Group	Sedimentary	Yes	0
1838	1799	248291	274252	Allocasuarina littoralis	Nowra Sandstone	Sedimentary	Yes	1
1839	1800	248291	295752	Allocasuarina littoralis	Shoalhaven Group	Sedimentary	Yes	1
1840	1801	248291	515052	Allocasuarina littoralis	Narrabeen Group	Sedimentary	Yes	0
1841	1802	248391	274552	Allocasuarina littoralis	Nowra Sandstone	Sedimentary	Yes	1
1842	1803	248391	290352	Allocasuarina littoralis	Nowra Sandstone	Sedimentary	Yes	0
1843	1804	248391	295152	Allocasuarina torulosa	Shoalhaven Group	Sedimentary	Yes	1
1844	1805	248391	407052	Allocasuarina torulosa	Hawkesbury Sandstone	Sedimentary	Yes	0
1845	1806	248491	290752	Allocasuarina littoralis	Nowra Sandstone	Sedimentary	Yes	0
1846	1807	248491	375552	Allocasuarina torulosa	Wianamatta Group	Sedimentary	Yes	0
1847	1808	248491	420452	Allocasuarina littoralis	Hawkesbury Sandstone	Sedimentary	Yes	0
1848	1809	248491	421652	Allocasuarina torulosa	Hawkesbury Sandstone	Sedimentary	Yes	0
1849	1810	248591	256652	Allocasuarina littoralis	Snapper Point Formation, Wandrawandian Siltstone	Sedimentary	Yes	0
1850	1811	248591	266652	Allocasuarina littoralis	alluvium 38485	Other	No	0
1851	1812	248591	268352	Allocasuarina littoralis	Snapper Point Formation, Wandrawandian Siltstone	Sedimentary	Yes	0
1852	1813	248591	273952	Allocasuarina littoralis	Nowra Sandstone	Sedimentary	Yes	0
1853	1814	248591	276952	Allocasuarina littoralis	Nowra Sandstone	Sedimentary	Yes	0
1854	1815	248591	290252	Allocasuarina littoralis	Nowra Sandstone	Sedimentary	Yes	0
1855	1816	248591	290452	Allocasuarina littoralis	Nowra Sandstone	Sedimentary	Yes	0
1856	1817	248591	307052	Allocasuarina littoralis	Shoalhaven Group	Sedimentary	Yes	0
1857	1818	248591	358552	Allocasuarina littoralis	Hawkesbury Sandstone	Sedimentary	Yes	0
1858	1819	248691	346252	Allocasuarina littoralis	Hawkesbury Sandstone	Sedimentary	Yes	0
1859	1820	248691	354352	Allocasuarina littoralis	Hawkesbury Sandstone	Sedimentary	Yes	0
1860	1821	248691	356252	Allocasuarina torulosa	Hawkesbury Sandstone	Sedimentary	Yes	0
1861	1822	248691	356552	Allocasuarina torulosa	Hawkesbury Sandstone	Sedimentary	Yes	0
1862	1823	248691	424552	Allocasuarina littoralis	Hawkesbury Sandstone	Sedimentary	Yes	0
1863	1823	248691	424552	Allocasuarina torulosa	Hawkesbury Sandstone	Sedimentary	Yes	0
1864	1824	248691	505252	Allocasuarina torulosa	Narrabeen Group	Sedimentary	Yes	0
1865	1825	248791	294652	Allocasuarina littoralis	Shoalhaven Group	Sedimentary	Yes	0
1866	1826	248891	292852	Allocasuarina littoralis	Shoalhaven Group	Sedimentary	Yes	0
1867	1827	248891	295852	Allocasuarina littoralis	Shoalhaven Group	Sedimentary	Yes	1
1868	1828	248891	342252	Allocasuarina littoralis	Hawkesbury Sandstone	Sedimentary	Yes	0
1869	1829	248891	390752	Allocasuarina torulosa	Wianamatta Group	Sedimentary	Yes	0
1870	1830	248891	407852	Allocasuarina torulosa	Hawkesbury Sandstone	Sedimentary	Yes	0
1871	1831	248891	408052	Allocasuarina torulosa	Hawkesbury Sandstone	Sedimentary	Yes	0
1872	1832	248991	267952	Allocasuarina littoralis	Snapper Point Formation, Wandrawandian Siltstone	Sedimentary	Yes	0
1873	1833	248991	290452	Allocasuarina littoralis	Nowra Sandstone	Sedimentary	Yes	0
1874	1834	248991	294252	Allocasuarina littoralis	Shoalhaven Group	Sedimentary	Yes	1
1875	1835	248991	294652	Allocasuarina littoralis	Shoalhaven Group	Sedimentary	Yes	0
1876	1836	248991	294752	Allocasuarina torulosa	Shoalhaven Group	Sedimentary	Yes	0
1877	1837	248991	306952	Allocasuarina littoralis	Shoalhaven Group	Sedimentary	Yes	0
1878	1838	248991	364652	Allocasuarina littoralis	Hawkesbury Sandstone	Sedimentary	Yes	0
1879	1839	248991	424352	Allocasuarina littoralis	Hawkesbury Sandstone	Sedimentary	Yes	0
1880	1840	248991	504252	Allocasuarina littoralis	Narrabeen Group	Sedimentary	Yes	0
1881	1841	249091	365752	Allocasuarina torulosa	Wianamatta Group	Sedimentary	Yes	0
1882	1842	249091	366252	Allocasuarina torulosa	Wianamatta Group	Sedimentary	Yes	0
1883	1843	249091	383552	Allocasuarina torulosa	Wianamatta Group	Sedimentary	Yes	0
1884	1844	249091	390852	Allocasuarina torulosa	Wianamatta Group	Sedimentary	Yes	0
1885	1845	249191	291252	Allocasuarina littoralis	Nowra Sandstone	Sedimentary	Yes	0
1886	1846	249191	295252	Allocasuarina littoralis	Shoalhaven Group	Sedimentary	Yes	1
1887	1847	249191	364652	Allocasuarina littoralis	Hawkesbury Sandstone	Sedimentary	Yes	0
1888	1848	249191	366452	Allocasuarina torulosa	Wianamatta Group	Sedimentary	Yes	0
1889	1848	249191	366452	Allocasuarina littoralis	Wianamatta Group	Sedimentary	Yes	0
1890	1849	249191	383652	Allocasuarina torulosa	Wianamatta Group	Sedimentary	Yes	0
1891	1850	249191	424952	Allocasuarina littoralis	Hawkesbury Sandstone	Sedimentary	Yes	0
1892	1851	249191	504152	Allocasuarina littoralis	Narrabeen Group	Sedimentary	Yes	0
1893	1852	249191	575852	Allocasuarina littoralis	Narrabeen Group	Sedimentary	Yes	0
1894	1853	249291	294452	Allocasuarina littoralis	Shoalhaven Group	Sedimentary	Yes	0
1895	1854	249291	294652	Allocasuarina littoralis	Shoalhaven Group	Sedimentary	Yes	0
1896	1855	249291	355652	Allocasuarina littoralis	Hawkesbury Sandstone	Sedimentary	Yes	0
1897	1856	249291	363752	Allocasuarina littoralis	Hawkesbury Sandstone	Sedimentary	Yes	0
1898	1857	249291	364352	Allocasuarina torulosa	Hawkesbury Sandstone	Sedimentary	Yes	0
1899	1858	249291	365952	Allocasuarina littoralis	Wianamatta Group	Sedimentary	Yes	0
1900	1859	249291	394352	Allocasuarina littoralis	Hawkesbury Sandstone	Sedimentary	Yes	0
1901	1860	249291	411252	Allocasuarina torulosa	Hawkesbury Sandstone	Sedimentary	Yes	0
1902	1861	249291	504452	Allocasuarina littoralis	Narrabeen Group	Sedimentary	Yes	0
1903	1862	249291	513452	Allocasuarina torulosa	Narrabeen Group	Sedimentary	Yes	1
1904	1863	249291	513552	Allocasuarina torulosa	Narrabeen Group	Sedimentary	Yes	1
1905	1864	249291	514952	Allocasuarina torulosa	Narrabeen Group	Sedimentary	Yes	0
1906	1865	249291	520452	Allocasuarina torulosa	Narrabeen Group	Sedimentary	Yes	0
1907	1866	249291	576052	Allocasuarina littoralis	Narrabeen Group	Sedimentary	Yes	0
1908	1867	249391	267552	Allocasuarina littoralis	Snapper Point Formation, Wandrawandian Siltstone	Sedimentary	Yes	0
1909	1868	249391	287552	Allocasuarina littoralis	Shoalhaven Group	Sedimentary	Yes	0
1910	1869	249391	294052	Allocasuarina littoralis	Shoalhaven Group	Sedimentary	Yes	1
1911	1870	249391	294452	Allocasuarina littoralis	Shoalhaven Group	Sedimentary	Yes	0
1912	1871	249391	294652	Allocasuarina littoralis	Shoalhaven Group	Sedimentary	Yes	1
1913	1872	249391	353352	Allocasuarina littoralis	Hawkesbury Sandstone	Sedimentary	Yes	0
1914	1873	249391	361952	Allocasuarina littoralis	Hawkesbury Sandstone	Sedimentary	Yes	0
1915	1874	249391	363852	Allocasuarina littoralis	Hawkesbury Sandstone	Sedimentary	Yes	0
1916	1875	249391	384152	Allocasuarina torulosa	Wianamatta Group	Sedimentary	Yes	0
1917	1876	249391	504052	Allocasuarina littoralis	Narrabeen Group	Sedimentary	Yes	0
1918	1877	249391	513452	Allocasuarina torulosa	Narrabeen Group	Sedimentary	Yes	1
1919	1878	249391	515452	Allocasuarina torulosa	Narrabeen Group	Sedimentary	Yes	0
1920	1879	249491	261752	Allocasuarina littoralis	Snapper Point Formation, Wandrawandian Siltstone	Sedimentary	Yes	0
1921	1880	249491	294552	Allocasuarina littoralis	Shoalhaven Group	Sedimentary	Yes	0
1922	1881	249491	294652	Allocasuarina littoralis	Shoalhaven Group	Sedimentary	Yes	0
1923	1882	249491	363452	Allocasuarina littoralis	Hawkesbury Sandstone	Sedimentary	Yes	0
1924	1883	249491	423652	Allocasuarina torulosa	Wianamatta Group	Sedimentary	Yes	0
1925	1884	249591	261152	Allocasuarina littoralis	Snapper Point Formation, Wandrawandian Siltstone	Sedimentary	Yes	0
1926	1885	249591	294552	Allocasuarina littoralis	Shoalhaven Group	Sedimentary	Yes	0
1927	1886	249591	363552	Allocasuarina littoralis	Hawkesbury Sandstone	Sedimentary	Yes	0
1928	1887	249591	402552	Allocasuarina littoralis	Hawkesbury Sandstone	Sedimentary	Yes	0
1929	1888	249591	402752	Allocasuarina littoralis	Hawkesbury Sandstone	Sedimentary	Yes	0
1930	1889	249591	437352	Allocasuarina littoralis	Narrabeen Group	Sedimentary	Yes	0
1931	1890	249591	504252	Allocasuarina littoralis	Narrabeen Group	Sedimentary	Yes	0
1932	1891	249591	504452	Allocasuarina littoralis	Narrabeen Group	Sedimentary	Yes	0
1933	1892	249591	504552	Allocasuarina littoralis	Narrabeen Group	Sedimentary	Yes	0
1934	1892	249591	504552	Allocasuarina torulosa	Narrabeen Group	Sedimentary	Yes	0
1935	1893	249591	504752	Allocasuarina littoralis	Narrabeen Group	Sedimentary	Yes	0
1936	1894	249591	504852	Allocasuarina torulosa	Narrabeen Group	Sedimentary	Yes	0
1937	1895	249691	276552	Allocasuarina littoralis	Nowra Sandstone	Sedimentary	Yes	0
1938	1896	249691	288852	Allocasuarina littoralis	Shoalhaven Group	Sedimentary	Yes	0
1939	1897	249691	294152	Allocasuarina littoralis	Shoalhaven Group	Sedimentary	Yes	0
1940	1898	249691	366352	Allocasuarina torulosa	Wianamatta Group	Sedimentary	Yes	0
1941	1899	249691	402652	Allocasuarina littoralis	Hawkesbury Sandstone	Sedimentary	Yes	0
1942	1900	249691	402852	Allocasuarina torulosa	Hawkesbury Sandstone	Sedimentary	Yes	0
1943	1901	249691	402952	Allocasuarina littoralis	Hawkesbury Sandstone	Sedimentary	Yes	0
1944	1902	249691	412652	Allocasuarina torulosa	Hawkesbury Sandstone	Sedimentary	Yes	0
1945	1903	249691	519952	Allocasuarina torulosa	Narrabeen Group	Sedimentary	Yes	0
1946	1904	249791	520052	Allocasuarina torulosa	Narrabeen Group	Sedimentary	Yes	0
1947	1905	249891	290352	Allocasuarina littoralis	Nowra Sandstone	Sedimentary	Yes	0
1948	1906	249891	290452	Allocasuarina littoralis	Nowra Sandstone	Sedimentary	Yes	0
1949	1907	249891	294152	Allocasuarina littoralis	Shoalhaven Group	Sedimentary	Yes	0
1950	1908	249891	295052	Allocasuarina littoralis	Shoalhaven Group	Sedimentary	Yes	1
1951	1909	249891	342652	Allocasuarina torulosa	Hawkesbury Sandstone	Sedimentary	Yes	0
1952	1910	249891	361652	Allocasuarina littoralis	Hawkesbury Sandstone	Sedimentary	Yes	0
1953	1911	249891	365552	Allocasuarina torulosa	Wianamatta Group	Sedimentary	Yes	0
1954	1912	249891	402252	Allocasuarina littoralis	Hawkesbury Sandstone	Sedimentary	Yes	0
1955	1913	249891	438152	Allocasuarina torulosa	Hawkesbury Sandstone	Sedimentary	Yes	1
1956	1914	249891	504052	Allocasuarina torulosa	Narrabeen Group	Sedimentary	Yes	0
1957	1915	249891	505552	Allocasuarina torulosa	Narrabeen Group	Sedimentary	Yes	0
1958	1916	249991	288952	Allocasuarina littoralis	Shoalhaven Group	Sedimentary	Yes	0
1959	1917	249991	290052	Allocasuarina littoralis	Nowra Sandstone	Sedimentary	Yes	0
1960	1918	249991	290352	Allocasuarina littoralis	Nowra Sandstone	Sedimentary	Yes	0
1961	1919	249991	294152	Allocasuarina littoralis	Shoalhaven Group	Sedimentary	Yes	0
1962	1920	249991	294352	Allocasuarina littoralis	Shoalhaven Group	Sedimentary	Yes	0
1963	1921	249991	402452	Allocasuarina torulosa	Hawkesbury Sandstone	Sedimentary	Yes	0
1964	1922	249991	417052	Allocasuarina littoralis	Hawkesbury Sandstone	Sedimentary	Yes	0
1965	1923	249991	419552	Allocasuarina littoralis	Hawkesbury Sandstone	Sedimentary	Yes	0
1966	1924	249991	438752	Allocasuarina littoralis	Hawkesbury Sandstone	Sedimentary	Yes	0
1967	1925	250091	290452	Allocasuarina littoralis	Nowra Sandstone	Sedimentary	Yes	0
1968	1926	250091	294152	Allocasuarina littoralis	Shoalhaven Group	Sedimentary	Yes	0
1969	1927	250091	298552	Allocasuarina littoralis	Shoalhaven Group	Sedimentary	Yes	0
1970	1928	250091	366952	Allocasuarina littoralis	Wianamatta Group	Sedimentary	Yes	0
1971	1929	250091	370052	Allocasuarina torulosa	Hawkesbury Sandstone	Sedimentary	Yes	0
1972	1930	250091	402352	Allocasuarina littoralis	Hawkesbury Sandstone	Sedimentary	Yes	0
1973	1930	250091	402352	Allocasuarina torulosa	Hawkesbury Sandstone	Sedimentary	Yes	0
1974	1931	250091	402452	Allocasuarina littoralis	Hawkesbury Sandstone	Sedimentary	Yes	0
1975	1932	250191	289352	Allocasuarina littoralis	Nowra Sandstone	Sedimentary	Yes	0
1976	1933	250191	294252	Allocasuarina littoralis	Shoalhaven Group	Sedimentary	Yes	0
1977	1934	250191	366052	Allocasuarina littoralis	Wianamatta Group	Sedimentary	Yes	0
1978	1935	250191	369552	Allocasuarina littoralis	Wianamatta Group	Sedimentary	Yes	0
1979	1936	250191	423152	Allocasuarina littoralis	Hawkesbury Sandstone	Sedimentary	Yes	0
1980	1937	250191	425352	Allocasuarina littoralis	Hawkesbury Sandstone	Sedimentary	Yes	0
1981	1938	250191	471952	Allocasuarina littoralis	Narrabeen Group	Sedimentary	Yes	0
1982	1939	250291	290752	Allocasuarina littoralis	Nowra Sandstone	Sedimentary	Yes	0
1983	1940	250291	370052	Allocasuarina torulosa	Hawkesbury Sandstone	Sedimentary	Yes	0
1984	1941	250291	411952	Allocasuarina littoralis	Hawkesbury Sandstone	Sedimentary	Yes	0
1985	1942	250291	412052	Allocasuarina torulosa	Hawkesbury Sandstone	Sedimentary	Yes	0
1986	1943	250391	288552	Allocasuarina littoralis	Shoalhaven Group	Sedimentary	Yes	0
1987	1944	250391	289752	Allocasuarina littoralis	Nowra Sandstone	Sedimentary	Yes	0
1988	1945	250391	348352	Allocasuarina littoralis	Hawkesbury Sandstone	Sedimentary	Yes	0
1989	1946	250391	389852	Allocasuarina torulosa	Hawkesbury Sandstone	Sedimentary	Yes	0
1990	1947	250491	294452	Allocasuarina littoralis	Shoalhaven Group	Sedimentary	Yes	1
1991	1948	250591	295052	Allocasuarina littoralis	Shoalhaven Group	Sedimentary	Yes	0
1992	1949	250591	407052	Allocasuarina littoralis	Hawkesbury Sandstone	Sedimentary	Yes	0
1993	1950	250691	263752	Allocasuarina littoralis	Snapper Point Formation, Wandrawandian Siltstone	Sedimentary	Yes	1
1994	1951	250691	289352	Allocasuarina littoralis	Nowra Sandstone	Sedimentary	Yes	0
1995	1952	250691	291352	Allocasuarina littoralis	Nowra Sandstone	Sedimentary	Yes	0
1996	1953	250691	294552	Allocasuarina littoralis	Shoalhaven Group	Sedimentary	Yes	1
1997	1954	250691	354752	Allocasuarina littoralis	Wianamatta Group	Sedimentary	Yes	0
1998	1955	250691	393852	Allocasuarina littoralis	Hawkesbury Sandstone	Sedimentary	Yes	0
1999	1956	250691	400152	Allocasuarina littoralis	Wianamatta Group	Sedimentary	Yes	0
[truncated: 15,618 more rows]

## Sheet: Legend
Variable	Description	Values	Note
Sample	Unique sample ID	1-17618
GridCell	Unique ID for 1 ha grid cell	1-16922
Easting	Distance east from most southwesterly grid cell (m)	0-533891	Most southwesterly grid cell has a value of 0.
Northing	Distance north from most southwesterly grid cell (m)	0-1037652	Most southwesterly grid cell has a value of 0.
Species	Tree species	Allocasuarina littoralis, Allocasuarina torulosa
Unit	Rock unit	Source: Raymond et al. (2012)
Geology	Rock type	Sedimentary, Other
NonCalcSed	Non-calcareous sedimentary rock	Yes, No
Feed	Glossy black-cockatoo feeding record	0, 1
Reference
Raymond OL, Liu S, Gallagher R, Zhang W, Highet LM. Surface Geology of Australia 1:1 Million Scale Dataset. 2012 Edition. Canberra: Geoscience Australia; 2012
Note
Location of all grid cells was obscured by setting the minimum easting and northing values to zero, and adding a random distance of between 100 m and 1,000 m to each resultant easting and northing.
